# Supplementary material for: Whole genome bisulfite sequencing reveals DNA methylation roles in the adaptive response of wildness training giant pandas to wild environment
Source: Front Genet. 2022 Oct 11;13:995700. doi: 10.3389/fgene.2022.995700 (PMC9592921; doi:10.3389/fgene.2022.995700)
Supplement: Supplementary file 1 [file Table2.XLSX]

## Sheet: TableX1
Table S2 DMRs identified from the wildness training group compared to the captive group
chr	start	end	length	nCG	meanMethy1	meanMethy2	diff.Methy	areaStat
GL192345.1	4436179	4436249	71	4	0.761464	0.0446541	0.71681	39.1419
GL192564.1	135206	135308	103	6	0.725434	0.0235664	0.701867	61.9877
GL192529.1	1455078	1455232	155	4	0.705879	0.0294899	0.67639	42.2504
GL195691.1	25397	25810	414	4	0.843443	0.18512	0.658323	39.7353
GL193962.1	268410	268498	89	4	0.904424	0.247557	0.656867	33.9088
GL192713.1	1171349	1171584	236	4	0.726673	0.124957	0.601717	28.9786
GL192558.1	1542359	1542493	135	4	0.744182	0.152876	0.591306	29.5172
GL193178.1	490610	490792	183	4	0.612379	0.0281957	0.584184	22.4769
GL193433.1	582239	582326	88	6	0.756464	0.172285	0.584179	31.8529
GL192604.1	230087	230600	514	4	0.614291	0.0448869	0.569405	41.9963
GL192669.1	783271	783700	430	4	0.733531	0.171153	0.562378	36.5782
GL193040.1	998114	998241	128	4	0.723405	0.168104	0.555301	20.0251
GL192495.1	487785	487835	51	4	0.581839	0.0313624	0.550477	31.1047
GL192899.1	438054	438232	179	4	0.818438	0.268726	0.549712	25.0966
GL194046.1	265762	265920	159	4	0.784914	0.238593	0.54632	25.1859
GL192859.1	794012	794146	135	4	0.946516	0.400562	0.545954	17.0805
GL192838.1	484632	484800	169	4	0.589893	0.0467234	0.54317	21.9573
GL194051.1	291749	291807	59	6	0.802312	0.267359	0.534953	30.9487
GL194171.1	132509	132681	173	4	0.718274	0.187391	0.530883	19.6076
GL194065.1	296207	296282	76	6	0.784914	0.257842	0.527072	35.8947
GL194399.1	245446	245544	99	4	0.647659	0.124348	0.523312	19.0673
GL192932.1	92365	92991	627	6	0.836572	0.318304	0.518268	42.4902
GL192433.1	1637244	1637373	130	4	0.796088	0.277878	0.51821	25.9867
GL192663.1	16401	17216	816	4	0.556155	0.0388043	0.517351	34.4197
GL193083.1	727860	727970	111	4	0.766616	0.251423	0.515194	22.3391
GL192388.1	594815	594971	157	4	0.724887	0.211534	0.513353	25.1552
GL192735.1	340966	341435	470	4	0.723054	0.209889	0.513165	25.8765
GL193318.1	529001	529310	310	4	0.559331	0.0475574	0.511774	26.7364
GL193682.1	67478	67953	476	4	0.544998	0.0367006	0.508298	31.7745
GL192669.1	779553	780313	761	6	0.845887	0.339622	0.506265	38.191
GL193107.1	314054	314249	196	18	0.833516	0.330262	0.503254	97.2202
GL194364.1	250656	250859	204	6	0.872266	0.381111	0.491154	23.1145
GL194345.1	194091	194339	249	4	0.874587	0.386895	0.487692	16.9385
GL192615.1	1134995	1135786	792	34	0.769581	0.285667	0.483913	201.643
GL192659.1	69006	69085	80	6	0.910415	0.426591	0.483824	36.1773
GL193038.1	831572	831729	158	4	0.774307	0.299239	0.475068	24.4025
GL194885.1	111988	112043	56	4	0.872674	0.397907	0.474767	16.4661
GL193472.1	541300	541462	163	4	0.777507	0.304	0.473508	27.5664
GL192342.1	3777705	3778336	632	9	0.82118	0.347731	0.473449	45.5023
GL193961.1	108170	108424	255	12	0.78271	0.311686	0.471024	66.5725
GL192646.1	1691613	1691712	100	6	0.933972	0.464751	0.46922	20.902
GL195219.1	56650	56793	144	6	0.506971	0.0387947	0.468177	41.3368
GL192513.1	345986	346243	258	8	0.915494	0.447647	0.467847	44.5029
GL194502.1	200582	200696	115	4	0.720529	0.254127	0.466401	21.4496
GL192895.1	458520	459189	670	6	0.608995	0.14621	0.462785	31.6444
GL192347.1	1193189	1193377	189	6	0.686154	0.223685	0.462469	30.2564
GL194796.1	119669	119794	126	4	0.520909	0.0589606	0.461949	29.2117
GL192558.1	721316	721485	170	4	0.777922	0.316062	0.46186	21.9041
GL194136.1	338755	338924	170	7	0.879781	0.418068	0.461713	39.7613
GL192550.1	1237817	1237927	111	4	0.851454	0.393272	0.458182	18.2917
GL192604.1	223966	225149	1184	4	0.494359	0.0382678	0.456091	24.8346
GL193099.1	622000	622201	202	4	0.882818	0.429359	0.453459	16.6342
GL193720.1	456427	456500	74	4	0.473301	0.0207825	0.452519	16.8193
GL192617.1	38	429	392	10	0.850868	0.398653	0.452215	39.0256
GL193612.1	179873	179956	84	4	0.577665	0.125513	0.452151	19.0648
GL192779.1	1206172	1206225	54	4	0.483005	0.0313961	0.451609	21.8701
GL192835.1	174326	174393	68	6	0.93266	0.482088	0.450572	29.2948
GL193187.1	372183	372773	591	4	0.645111	0.194688	0.450423	13.9123
GL192642.1	626749	627678	930	5	0.771568	0.321308	0.45026	19.7451
GL192967.1	1115049	1115189	141	4	0.68618	0.235955	0.450225	22.5845
GL192777.1	997577	997875	299	4	0.737625	0.287575	0.45005	21.4534
GL192721.1	1537210	1537839	630	4	0.669276	0.219966	0.44931	24.1867
GL194136.1	338224	338323	100	6	0.950131	0.502302	0.447829	26.2056
GL192532.1	2168660	2168958	299	4	0.726157	0.278351	0.447806	21.2768
GL192615.1	1070857	1071380	524	32	0.899173	0.452697	0.446476	190.067
GL192671.1	625095	625235	141	6	0.656687	0.210517	0.446171	26.6438
GL194553.1	172640	172709	70	4	0.801125	0.357519	0.443606	21.1951
GL192495.1	478754	479166	413	8	0.782333	0.339068	0.443265	28.789
GL194313.1	64215	64397	183	4	0.6069	0.164756	0.442144	18.2901
GL195917.1	16334	16432	99	6	0.748302	0.307157	0.441144	23.4838
GL192888.1	688236	688512	277	6	0.764895	0.324771	0.440123	30.6041
GL193895.1	308097	308385	289	4	0.909625	0.470414	0.43921	19.8665
GL193835.1	2683	3013	331	4	0.747064	0.311446	0.435618	16.6582
GL192476.1	927454	927554	101	4	0.857564	0.422042	0.435522	23.2641
GL194563.1	12275	12469	195	4	0.71435	0.279146	0.435203	14.8828
GL192526.1	959082	959353	272	6	0.561468	0.127245	0.434223	23.7755
GL192954.1	705511	705579	69	6	0.836099	0.402058	0.43404	21.8357
GL192734.1	300321	300647	327	10	0.659885	0.227228	0.432657	43.312
GL192518.1	2113430	2113911	482	4	0.596841	0.164339	0.432503	29.4882
GL193923.1	310042	310433	392	4	0.916165	0.483702	0.432463	27.2877
GL193491.1	192692	192780	89	4	0.968203	0.536077	0.432126	15.3617
GL194046.1	267483	267550	68	4	0.677355	0.245283	0.432072	17.3084
GL192578.1	183720	184250	531	6	0.687377	0.258248	0.429129	29.7383
GL194697.1	34516	34896	381	6	0.743694	0.314619	0.429076	22.0065
GL193107.1	335378	335462	85	4	0.803699	0.375152	0.428548	10.8105
GL194706.1	29568	29681	114	4	0.770786	0.342506	0.42828	18.5321
GL193806.1	274734	274995	262	8	0.925242	0.496963	0.42828	32.5579
GL193329.1	754980	755076	97	6	0.925666	0.49809	0.427576	22.1873
GL193070.1	795345	795489	145	4	0.727168	0.301026	0.426143	17.0358
GL192935.1	337258	338151	894	4	0.709906	0.283828	0.426078	19.9051
GL192956.1	220500	221129	630	4	0.464267	0.0381995	0.426067	22.2268
GL193048.1	766994	767302	309	9	0.704292	0.279015	0.425276	31.3266
GL192454.1	835556	835677	122	4	0.836695	0.411522	0.425173	16.573
GL196310.1	66	265	200	4	0.92264	0.498846	0.423794	14.657
GL193777.1	466884	466967	84	4	0.892812	0.46954	0.423273	16.1718
GL193189.1	271506	271591	86	4	0.59705	0.174998	0.422052	17.5164
GL193475.1	397318	397376	59	4	0.806318	0.385061	0.421257	20.4187
GL193323.1	44233	44383	151	4	0.967522	0.546598	0.420925	15.6364
GL192523.1	782876	783002	127	4	0.940478	0.519695	0.420783	29.1142
GL193626.1	190655	190804	150	6	0.775041	0.354636	0.420405	17.8587
GL192777.1	911922	912156	235	4	0.96087	0.540955	0.419915	11.6837
GL192644.1	1105118	1105198	81	8	0.579993	0.160575	0.419417	31.9991
GL193212.1	145226	145349	124	6	0.86532	0.447033	0.418287	21.8478
GL192950.1	128124	128219	96	4	0.661988	0.244345	0.417643	17.754
GL192400.1	852707	852962	256	4	0.878822	0.46176	0.417062	26.229
GL192839.1	959716	959789	74	4	0.933295	0.516353	0.416942	10.7851
GL192554.1	415052	415531	480	18	0.655868	0.239543	0.416326	83.4335
GL194165.1	4882	4942	61	4	0.815704	0.399964	0.41574	26.1118
GL193322.1	320175	320530	356	5	0.825759	0.411611	0.414148	16.5009
GL193948.1	360014	360250	237	4	0.582684	0.169024	0.41366	15.4505
GL193867.1	74187	74367	181	4	0.67448	0.263131	0.411349	14.0792
GL192558.1	1480786	1481414	629	6	0.671412	0.262088	0.409323	25.6963
GL193708.1	443577	443744	168	6	0.823326	0.415612	0.407714	21.5307
GL192359.1	2376913	2377327	415	14	0.91741	0.511041	0.406368	71.0572
GL192995.1	859643	859879	237	12	0.800889	0.394554	0.406335	49.1401
GL192692.1	967194	967410	217	4	0.58504	0.179993	0.405047	15.5854
GL192609.1	100015	100191	177	4	0.743363	0.338405	0.404958	16.7909
GL194052.1	3871	4069	199	4	0.974007	0.569472	0.404535	13.2403
GL192975.1	362833	363006	174	4	0.779339	0.374933	0.404406	18.0519
GL193237.1	219183	219425	243	4	0.915077	0.510693	0.404385	24.167
GL193786.1	281607	281949	343	5	0.748758	0.344563	0.404195	20.2547
GL193477.1	25059	25131	73	6	0.815638	0.412703	0.402936	24.2444
GL192547.1	624688	624885	198	10	0.901593	0.498944	0.402649	33.4539
GL193613.1	493738	493794	57	4	0.782271	0.379759	0.402512	14.2855
GL193599.1	317811	318109	299	17	0.910589	0.508928	0.401661	80.6978
GL192456.1	1321209	1321537	329	6	0.749865	0.34853	0.401335	23.6663
GL193905.1	286561	286810	250	6	0.862461	0.46113	0.40133	29.9038
GL192341.1	244850	245321	472	10	0.821497	0.420342	0.401155	40.1509
GL192401.1	1448200	1448346	147	4	0.745576	0.345046	0.40053	12.7908
GL193687.1	314594	314646	53	4	0.860084	0.460046	0.400037	13.6005
GL192555.1	1354410	1354566	157	10	0.86962	0.470404	0.399216	45.3621
GL192970.1	1057283	1057529	247	4	0.663356	0.264209	0.399147	19.6403
GL192967.1	1043665	1043716	52	4	0.540582	0.142871	0.39771	18.753
GL192856.1	1102262	1103271	1010	8	0.789509	0.391845	0.397664	29.8645
GL192486.1	859259	859663	405	30	0.885133	0.487475	0.397659	188.207
GL198067.1	663	1047	385	8	0.800662	0.403028	0.397634	37.6017
GL192839.1	960862	960945	84	4	0.967809	0.570234	0.397575	9.60001
GL192493.1	847680	847895	216	4	0.796597	0.399642	0.396955	19.0348
GL192498.1	1887023	1887100	78	4	0.831683	0.435724	0.395959	14.6285
GL194125.1	15942	16112	171	4	0.779897	0.383956	0.395942	19.6848
GL193423.1	580885	581150	266	6	0.433412	0.0390463	0.394366	36.8956
GL194065.1	298961	299091	131	6	0.866578	0.472284	0.394294	23.16
GL193868.1	23421	23586	166	6	0.596824	0.203541	0.393283	26.5029
GL195825.1	16536	17489	954	8	0.557696	0.164666	0.39303	40.8261
GL192342.1	3654862	3654992	131	22	0.696881	0.304077	0.392804	76.3149
GL193744.1	263293	263493	201	6	0.780027	0.387438	0.392589	23.9635
GL193032.1	164999	165330	332	6	0.762034	0.369785	0.392249	27.8915
GL192433.1	1712165	1712364	200	6	0.905037	0.512795	0.392243	23.9626
GL193038.1	846641	847571	931	5	0.785913	0.393702	0.392212	24.1065
GL193493.1	270003	270120	118	4	0.590145	0.198082	0.392064	11.6481
GL193987.1	157528	157767	240	8	0.672807	0.28091	0.391897	24.5036
GL193291.1	146205	146323	119	4	0.707947	0.316069	0.391877	15.0617
GL193109.1	949800	950469	670	4	0.774037	0.38246	0.391576	17.9311
GL193178.1	699035	699106	72	6	0.834618	0.443748	0.39087	22.0515
GL193080.1	85230	85404	175	10	0.818157	0.427688	0.390468	42.3863
GL193128.1	784706	785040	335	4	0.882377	0.492358	0.390019	24.8322
GL193278.1	495788	495867	80	4	0.763252	0.373386	0.389866	17.8868
GL192961.1	543519	543586	68	4	0.569229	0.180959	0.388271	15.7732
GL192802.1	1361712	1361802	91	4	0.879501	0.491557	0.387945	17.5816
GL195417.1	38543	38738	196	4	0.803523	0.415605	0.387918	16.9358
GL192947.1	998704	999250	547	4	0.804993	0.417162	0.387831	19.3985
GL193255.1	119318	119879	562	6	0.808682	0.421121	0.38756	26.9972
GL193627.1	456394	456558	165	4	0.410841	0.0239865	0.386855	29.9053
GL192523.1	955306	955362	57	4	0.976135	0.589442	0.386693	12.3336
GL192437.1	2357645	2358025	381	26	0.739315	0.352929	0.386387	121.337
GL192671.1	595232	595474	243	4	0.516651	0.131618	0.385032	15.6558
GL192627.1	985467	985757	291	4	0.45006	0.0655919	0.384468	20.7214
GL192956.1	882334	882499	166	4	0.835639	0.451689	0.38395	24.0931
GL193951.1	221646	221841	196	4	0.612928	0.229305	0.383624	13.7056
GL192480.1	2449545	2449611	67	4	0.597195	0.213714	0.383482	18.6584
GL192525.1	1095603	1095740	138	4	0.884084	0.501224	0.382859	15.7236
GL193150.1	510007	510102	96	6	0.928029	0.545522	0.382507	26.1949
GL193388.1	231703	231792	90	12	0.655393	0.273243	0.382151	42.5142
GL192804.1	1181276	1181446	171	4	0.90146	0.519368	0.382091	15.5086
GL192880.1	273466	273727	262	6	0.717095	0.335165	0.38193	25.7341
GL192390.1	2948035	2948212	178	4	0.810435	0.428514	0.381922	14.7555
GL192343.1	1164644	1165081	438	24	0.791742	0.409885	0.381857	91.9249
GL194155.1	17641	17829	189	6	0.959111	0.577308	0.381803	18.6635
GL192506.1	2202584	2202863	280	6	0.59875	0.216953	0.381797	24.8768
GL192848.1	1264107	1264161	55	4	0.836299	0.454639	0.38166	12.4729
GL193638.1	294777	295011	235	6	0.952037	0.570883	0.381154	39.0431
GL192885.1	449611	449665	55	4	0.851541	0.470506	0.381035	17.1562
GL192473.1	1118235	1118398	164	4	0.819396	0.438523	0.380873	20.5159
GL193517.1	277528	277628	101	4	0.827515	0.447097	0.380418	28.3346
GL193466.1	524920	525102	183	4	0.543586	0.163244	0.380341	14.239
GL192874.1	314782	314858	77	4	0.793141	0.413328	0.379813	15.6608
GL192493.1	932547	932601	55	4	0.948083	0.568487	0.379596	15.0878
GL193301.1	784364	784743	380	22	0.730974	0.351484	0.379491	105.983
GL193423.1	288159	288548	390	6	0.769984	0.390675	0.37931	26.5664
GL193615.1	437497	437985	489	8	0.780743	0.40203	0.378713	31.5391
GL192888.1	626229	626399	171	4	0.756756	0.378476	0.37828	16.0943
GL193594.1	1569	1667	99	6	0.761193	0.38313	0.378063	20.0193
GL192511.1	935170	935415	246	6	0.737871	0.360282	0.377588	27.8002
GL192515.1	2176609	2176723	115	4	0.78137	0.403933	0.377437	14.0907
GL192641.1	1150014	1150170	157	10	0.82856	0.451167	0.377393	31.5793
GL193065.1	906982	907091	110	4	0.988843	0.611572	0.377271	19.7749
GL192562.1	631436	631500	65	4	0.894517	0.51752	0.376997	20.2081
GL192441.1	2749054	2749168	115	4	0.938759	0.561923	0.376836	20.7214
GL192688.1	666258	666341	84	6	0.921006	0.544949	0.376057	18.9968
GL192688.1	323794	323856	63	6	0.698625	0.322905	0.37572	25.174
GL192760.1	240955	241049	95	6	0.917926	0.542364	0.375561	28.156
GL192789.1	897959	898083	125	8	0.976643	0.601103	0.37554	24.4758
GL194173.1	286203	286320	118	18	0.867898	0.493246	0.374652	53.6878
GL192496.1	80913	80967	55	5	0.678245	0.304075	0.37417	12.2513
GL193245.1	842	1040	199	6	0.786783	0.413085	0.373698	26.8341
GL193064.1	842332	842478	147	6	0.577884	0.205047	0.372836	25.0183
GL192608.1	453506	454412	907	6	0.877008	0.506524	0.370484	24.8317
GL192381.1	1829091	1829264	174	4	0.814614	0.444779	0.369835	15.4344
GL194875.1	5530	5727	198	16	0.814393	0.444667	0.369727	58.6116
GL194367.1	202658	202877	220	4	0.715758	0.346239	0.369518	15.3877
GL192468.1	330922	331195	274	4	0.408257	0.0387686	0.369488	16.5505
GL193645.1	173312	173423	112	4	0.667856	0.298833	0.369023	15.4075
GL193212.1	112037	112089	53	4	0.690664	0.321796	0.368869	12.9842
GL192380.1	1823629	1824032	404	8	0.846961	0.47879	0.368171	32.8996
GL192520.1	1254414	1254477	64	16	0.857579	0.490162	0.367417	48.1395
GL192558.1	1827256	1827815	560	4	0.70129	0.334022	0.367269	16.1321
GL192541.1	390372	390451	80	8	0.817264	0.450209	0.367055	31.5889
GL194071.1	91839	91899	61	6	0.904363	0.537554	0.36681	26.0889
GL192511.1	1115920	1116154	235	6	0.658358	0.292647	0.365711	22.1219
GL193247.1	122228	122857	630	4	0.539927	0.174402	0.365525	15.344
GL193310.1	529993	530186	194	10	0.508905	0.143439	0.365466	32.9902
GL192525.1	1316157	1317159	1003	4	0.847626	0.4825	0.365126	16.2042
GL192638.1	233512	233829	318	4	0.765119	0.400413	0.364706	16.9012
GL194037.1	337396	337554	159	6	0.817368	0.45385	0.363518	15.2485
GL192413.1	569546	569772	227	8	0.880922	0.517506	0.363417	27.2591
GL192363.1	2476790	2476932	143	4	0.821836	0.459106	0.36273	11.3412
GL193168.1	738966	739397	432	6	0.757863	0.395357	0.362506	24.4126
GL192638.1	253726	254205	480	6	0.747054	0.384583	0.36247	21.7916
GL193212.1	122488	122595	108	6	0.709135	0.347471	0.361664	16.3919
GL192584.1	746787	746938	152	4	0.734765	0.37347	0.361295	12.7723
GL193238.1	603497	603835	339	4	0.90645	0.545339	0.361112	20.4941
GL193743.1	353104	353494	391	10	0.663677	0.302803	0.360875	27.505
GL193047.1	87471	87627	157	4	0.780301	0.419437	0.360864	15.9982
GL192895.1	116623	116779	157	6	0.914667	0.553819	0.360848	25.8119
GL193598.1	115336	115694	359	16	0.706963	0.346135	0.360828	78.4156
GL192434.1	788371	788466	96	4	0.694801	0.334036	0.360765	9.55763
GL192811.1	513853	514094	242	28	0.466399	0.106382	0.360017	115.627
GL194026.1	29911	30106	196	38	0.810248	0.45038	0.359868	128.246
GL194364.1	99192	99346	155	10	0.753146	0.394605	0.358541	35.7054
GL192430.1	2519542	2519939	398	30	0.724442	0.366061	0.358381	124.777
GL192518.1	1909436	1909871	436	8	0.950771	0.593985	0.356787	30.2129
GL193476.1	230380	230608	229	4	0.93204	0.576212	0.355828	11.5708
GL194311.1	163062	163161	100	4	0.810924	0.455118	0.355806	11.0095
GL192391.1	1013479	1013814	336	8	0.750122	0.394384	0.355738	25.3536
GL192506.1	2004316	2004538	223	4	0.716771	0.361357	0.355415	10.3958
GL192377.1	2351457	2351515	59	4	0.891416	0.536096	0.355321	13.3908
GL193106.1	34879	34979	101	4	0.751307	0.396352	0.354954	14.8187
GL193479.1	67216	67762	547	6	0.851937	0.497061	0.354876	30.9195
GL192861.1	1033309	1033414	106	4	0.525633	0.170869	0.354764	9.72192
GL193111.1	779567	779925	359	4	0.740312	0.385586	0.354726	20.459
GL193423.1	79962	80134	173	4	0.584376	0.230015	0.354361	16.1726
GL192786.1	1057992	1058185	194	6	0.773252	0.41926	0.353992	20.9408
GL192802.1	945705	945888	184	6	0.853355	0.499698	0.353657	17.0886
GL192344.1	773455	773624	170	4	0.764476	0.410847	0.353629	14.25
GL192741.1	364161	364285	125	4	0.530163	0.176651	0.353512	15.6487
GL192552.1	519	714	196	4	0.926005	0.57292	0.353085	15.1294
GL192621.1	853459	853635	177	4	0.927027	0.574044	0.352983	16.3552
GL193065.1	949632	949682	51	4	0.962574	0.610056	0.352518	15.2753
GL193398.1	700041	700183	143	18	0.853936	0.501568	0.352368	60.5726
GL192389.1	1236825	1236891	67	4	0.465763	0.114164	0.351599	17.102
GL194016.1	154390	154458	69	5	0.950619	0.599618	0.351001	18.3683
GL192806.1	1253935	1254227	293	4	0.851269	0.500619	0.350651	17.2828
GL192902.1	759963	760227	265	6	0.656474	0.30595	0.350524	23.5072
GL193068.1	770617	770917	301	22	0.861884	0.511445	0.350439	86.2473
GL194413.1	65791	65953	163	4	0.960393	0.609969	0.350424	10.886
GL193173.1	72067	72292	226	6	0.836876	0.486827	0.350049	15.4432
GL194125.1	17726	17991	266	6	0.682238	0.332422	0.349815	23.5314
GL192548.1	684622	684710	89	4	0.379928	0.0308256	0.349102	18.6934
GL192952.1	1099563	1099621	59	8	0.75131	0.402232	0.349078	26.1911
GL192543.1	973350	973943	594	12	0.782816	0.43377	0.349046	55.9085
GL192839.1	938170	938480	311	6	0.724552	0.375698	0.348854	26.8912
GL192790.1	1352982	1353343	362	6	0.875575	0.527432	0.348143	30.2092
GL194768.1	138429	138523	95	13	0.791563	0.443863	0.347699	28.3846
GL194926.1	109921	109996	76	13	0.791563	0.443863	0.347699	28.2902
GL192418.1	49209	49279	71	4	0.954833	0.607377	0.347456	11.2108
GL192772.1	85817	85938	122	4	0.876078	0.528711	0.347367	15.4818
GL192945.1	165842	165992	151	4	0.838194	0.490971	0.347223	16.7914
GL193505.1	201370	201779	410	4	0.633604	0.286662	0.346941	17.5124
GL193357.1	564293	564453	161	4	0.685806	0.339133	0.346673	12.8353
GL193659.1	495064	495468	405	10	0.813827	0.467229	0.346597	42.3465
GL192510.1	530799	530891	93	4	0.87633	0.5299	0.346431	13.0782
GL192788.1	1352631	1352797	167	4	0.623502	0.277268	0.346234	12.9139
GL192352.1	2265347	2265577	231	4	0.810131	0.464012	0.346119	14.2116
GL193614.1	494257	494330	74	4	0.970289	0.624461	0.345828	14.4006
GL192382.1	2445944	2446010	67	6	0.856666	0.510846	0.345821	21.1998
GL192468.1	327799	327880	82	4	0.36583	0.0202289	0.345601	13.3046
GL192453.1	57625	57734	110	4	0.915501	0.569964	0.345537	15.768
GL192415.1	1807040	1807546	507	8	0.480999	0.135501	0.345497	34.642
GL192564.1	431822	432196	375	8	0.825789	0.480852	0.344937	25.1741
GL192364.1	923785	923851	67	15	0.68407	0.339251	0.344819	43.6947
GL192434.1	2061822	2062500	679	36	0.874551	0.529784	0.344768	142.778
GL192382.1	2455184	2455372	189	6	0.868926	0.524254	0.344672	25.4195
GL192806.1	536292	536369	78	4	0.807602	0.463118	0.344485	9.55468
GL193194.1	188193	188611	419	10	0.938413	0.594111	0.344302	32.4802
GL192371.1	1863376	1863433	58	7	0.809528	0.465453	0.344075	23.3576
GL192401.1	1438858	1439066	209	6	0.745821	0.401945	0.343876	16.4061
GL192802.1	1258018	1258215	198	56	0.536497	0.192755	0.343742	204.454
GL192416.1	2961883	2962088	206	4	0.454128	0.111564	0.342564	17.6978
GL192964.1	850369	850569	201	4	0.878418	0.535894	0.342524	11.4363
GL192899.1	495845	495976	132	4	0.590386	0.2479	0.342487	13.7244
GL192377.1	3399769	3400476	708	8	0.756723	0.414455	0.342268	26.1728
GL192564.1	441898	442206	309	4	0.808148	0.466524	0.341625	14.6222
GL193376.1	670143	670332	190	7	0.77823	0.436725	0.341506	22.5176
GL192878.1	1187	1947	761	6	0.806888	0.466732	0.340155	21.8225
GL193762.1	277703	277781	79	6	0.950213	0.610614	0.339599	27.5215
GL194294.1	244611	244729	119	4	0.820968	0.482037	0.338932	15.4532
GL193201.1	44865	44915	51	4	0.811631	0.473097	0.338535	18.0225
GL192792.1	281063	281209	147	6	0.73885	0.400404	0.338445	34.6714
GL192621.1	1320522	1320727	206	4	0.817538	0.479714	0.337824	13.2154
GL195075.1	54367	54421	55	8	0.649525	0.311738	0.337787	26.4837
GL192888.1	744430	744492	63	4	0.719718	0.382493	0.337225	13.3153
GL192967.1	1120496	1120746	251	4	0.836006	0.498805	0.337201	16.2935
GL193213.1	448428	448649	222	4	0.828355	0.491235	0.33712	17.3303
GL192397.1	2972760	2975043	2284	7	0.566746	0.229838	0.336908	23.7531
GL192383.1	2442440	2442504	65	4	0.841199	0.504666	0.336533	13.835
GL192688.1	1578982	1579104	123	4	0.894976	0.558659	0.336317	14.2661
GL192461.1	907348	907489	142	8	0.966625	0.631329	0.335296	31.4187
GL192477.1	1665936	1666486	551	8	0.545484	0.210452	0.335032	33.8255
GL192612.1	964887	965071	185	12	0.811891	0.476909	0.334982	39.9707
GL192511.1	1503394	1503515	122	4	0.69704	0.362115	0.334925	13.1519
GL192506.1	2261463	2261692	230	8	0.820685	0.486429	0.334256	23.7551
GL192920.1	779183	779255	73	4	0.920062	0.586219	0.333843	10.002
GL192488.1	2028915	2029023	109	4	0.407193	0.0735362	0.333657	13.4387
GL193560.1	441155	441251	97	4	0.501399	0.168247	0.333151	19.1127
GL192803.1	125338	125493	156	6	0.592196	0.259107	0.333089	20.9726
GL193304.1	406789	406892	104	4	0.357156	0.0242518	0.332904	19.8013
GL192506.1	2011657	2012285	629	10	0.860558	0.528069	0.332489	35.3458
GL192671.1	441682	441998	317	4	0.779091	0.446663	0.332428	17.4169
GL192783.1	1001634	1001738	105	4	0.900233	0.567967	0.332266	9.60986
GL193599.1	578646	578733	88	4	0.907544	0.575587	0.331957	19.359
GL193241.1	509790	510033	244	4	0.725352	0.393506	0.331846	13.2645
GL195151.1	68545	68780	236	12	0.901171	0.569398	0.331772	36.4257
GL193141.1	475983	476230	248	4	0.699046	0.367743	0.331303	11.3301
GL193011.1	580417	581206	790	10	0.631381	0.300848	0.330533	35.0028
GL192665.1	23886	24378	493	68	0.767245	0.436915	0.33033	279.408
GL193645.1	358528	359284	757	4	0.673188	0.342915	0.330272	13.2443
GL192816.1	439410	439538	129	6	0.649217	0.319087	0.33013	16.5552
GL192496.1	658197	658314	118	19	0.854913	0.524822	0.330091	64.7884
GL192600.1	85768	85944	177	4	0.7946	0.464553	0.330047	13.3448
GL192786.1	711711	711830	120	6	0.848552	0.518744	0.329808	18.2604
GL192512.1	1814717	1814895	179	6	0.688942	0.359181	0.329761	23.4865
GL194574.1	140442	140537	96	4	0.910384	0.581095	0.329289	19.0738
GL193818.1	64704	64821	118	4	0.861899	0.533231	0.328667	17.1384
GL192768.1	1248194	1248377	184	12	0.555715	0.227303	0.328412	50.0124
GL192481.1	445284	445334	51	4	0.620422	0.292015	0.328406	11.9667
GL193332.1	444299	444798	500	4	0.745114	0.417325	0.327789	16.7728
GL193310.1	729637	729869	233	4	0.572814	0.245469	0.327345	15.7525
GL192470.1	2326564	2326746	183	4	0.843744	0.51645	0.327294	16.8028
GL192941.1	482533	482623	91	4	0.60712	0.280497	0.326624	12.8056
GL192663.1	543565	543939	375	4	0.916117	0.58969	0.326428	20.399
GL193065.1	875439	875517	79	6	0.915693	0.589474	0.326218	23.5249
GL192874.1	461736	461818	83	6	0.785518	0.459311	0.326207	22.2369
GL192403.1	29996	30138	143	7	0.801041	0.475016	0.326025	20.2317
GL192472.1	466917	467076	160	4	0.765774	0.44	0.325773	12.3237
GL193305.1	208439	208715	277	18	0.625477	0.299893	0.325583	66.841
GL192741.1	1391250	1391445	196	4	0.538485	0.21463	0.323854	11.8107
GL194851.1	6373	6435	63	4	0.474331	0.150828	0.323502	13.5938
GL192511.1	990886	991041	156	6	0.739378	0.416417	0.322962	16.4832
GL194435.1	48953	49575	623	34	0.559686	0.236829	0.322857	120.613
GL193826.1	45906	46446	541	34	0.771652	0.449279	0.322373	129.691
GL195076.1	77938	78141	204	6	0.846825	0.524587	0.322238	18.4839
GL192475.1	841996	842283	288	16	0.668434	0.34622	0.322215	52.462
GL193650.1	359964	360132	169	10	0.911769	0.589747	0.322022	30.6404
GL195868.1	8218	8290	73	4	0.755745	0.433906	0.32184	13.7174
GL193151.1	106287	106632	346	8	0.741794	0.420219	0.321575	35.6365
GL193599.1	348706	348953	248	4	0.590816	0.269547	0.32127	14.7883
GL192541.1	1093237	1093385	149	5	0.761899	0.440739	0.32116	12.5164
GL193137.1	832027	832288	262	5	0.372545	0.0514598	0.321085	17.1212
GL192603.1	323760	324116	357	8	0.879409	0.558586	0.320823	30.4575
GL192371.1	588863	589035	173	4	0.951222	0.630974	0.320248	18.985
GL192555.1	125550	125627	78	4	0.917679	0.598666	0.319013	10.2464
GL195260.1	59148	60487	1340	4	0.526848	0.208553	0.318295	11.8882
GL192509.1	2237676	2237964	289	8	0.931609	0.613506	0.318104	31.2207
GL192734.1	343049	343257	209	4	0.784122	0.466145	0.317977	17.1764
GL192617.1	1322337	1322502	166	4	0.888488	0.570548	0.31794	12.7372
GL209547.1	209	337	129	4	0.919024	0.601153	0.317871	10.7587
GL193084.1	116557	116807	251	7	0.765335	0.447467	0.317869	21.6467
GL192745.1	219074	220303	1230	70	0.620834	0.303021	0.317812	287.162
GL192704.1	1445403	1445512	110	4	0.948458	0.6307	0.317758	14.1769
GL192578.1	550128	550544	417	93	0.815201	0.497903	0.317298	415.195
GL192431.1	2217449	2217631	183	4	0.900571	0.583414	0.317157	15.6142
GL196604.1	2289	2480	192	4	0.86799	0.550914	0.317077	17.7167
GL194367.1	179300	179479	180	6	0.913622	0.596671	0.316951	19.3563
GL193070.1	809112	809280	169	4	0.637728	0.320831	0.316897	15.072
GL192688.1	228348	228435	88	4	0.55449	0.237902	0.316588	15.267
GL193458.1	80239	80296	58	4	0.63245	0.315892	0.316558	12.3527
GL192439.1	211264	211742	479	84	0.64073	0.324547	0.316183	335.685
GL192534.1	360823	361016	194	4	0.689066	0.37326	0.315806	13.6186
GL193813.1	233661	233742	82	5	0.880003	0.564247	0.315757	14.4515
GL193269.1	8617	8689	73	4	0.764633	0.449451	0.315182	11.7165
GL192910.1	575777	575835	59	4	0.891341	0.576574	0.314768	16.5312
GL192786.1	802672	803173	502	26	0.641443	0.327762	0.313681	93.0686
GL192546.1	891507	891691	185	6	0.727817	0.414471	0.313346	17.9183
GL192465.1	1325760	1325817	58	4	0.970581	0.657362	0.313218	11.6776
GL192377.1	2346059	2346185	127	8	0.764553	0.451419	0.313134	25.3371
GL192786.1	715850	716049	200	4	0.65507	0.341962	0.313108	11.3506
GL192495.1	483577	483665	89	6	0.798369	0.485294	0.313074	18.0421
GL192760.1	1371234	1371468	235	6	0.80487	0.491974	0.312896	23.1693
GL194155.1	201879	202198	320	6	0.866533	0.553644	0.312889	23.2224
GL194096.1	313911	313970	60	6	0.798452	0.485624	0.312828	16.418
GL192567.1	1725439	1726204	766	116	0.790743	0.478006	0.312737	474.968
GL192888.1	384399	384486	88	6	0.857801	0.546481	0.31132	21.0848
GL192436.1	938464	938600	137	16	0.706839	0.395652	0.311186	44.5752
GL192961.1	552845	552896	52	6	0.859754	0.548637	0.311117	20.9603
GL193104.1	892329	892616	288	24	0.908526	0.597566	0.310959	82.9816
GL194955.1	53944	53999	56	7	0.684358	0.373763	0.310595	19.3625
GL192375.1	31695	31941	247	8	0.877867	0.567277	0.310589	30.0347
GL194049.1	249829	249899	71	4	0.797557	0.487032	0.310525	11.9626
GL194420.1	96763	97259	497	26	0.736465	0.426055	0.31041	95.3867
GL192406.1	1628067	1628271	205	4	0.962225	0.651962	0.310263	19.4467
GL193236.1	465572	465731	160	4	0.830758	0.520545	0.310213	15.7414
GL192842.1	978246	978761	516	46	0.791961	0.481957	0.310004	196.047
GL194115.1	236314	236485	172	6	0.653299	0.343397	0.309902	21.6963
GL194707.1	128620	128877	258	8	0.925482	0.615585	0.309897	23.7097
GL192439.1	2081365	2081623	259	12	0.744983	0.435562	0.309421	43.664
GL192888.1	714210	714336	127	4	0.659401	0.350058	0.309344	13.0373
GL192554.1	741231	741434	204	6	0.814386	0.505224	0.309162	19.9712
GL192664.1	1460467	1460533	67	4	0.521444	0.212314	0.309131	11.5864
GL192434.1	795864	796649	786	13	0.906135	0.597181	0.308954	47.8797
GL192368.1	302782	303507	726	57	0.708985	0.400062	0.308923	216.631
GL193659.1	127528	127671	144	4	0.88571	0.576919	0.308791	10.8713
GL193329.1	172923	173477	555	4	0.544238	0.235546	0.308692	14.0673
GL196130.1	6751	6964	214	6	0.799277	0.490728	0.308549	20.9044
GL193355.1	662982	663198	217	6	0.692838	0.384347	0.30849	15.7417
GL192901.1	988056	988117	62	4	0.713052	0.404739	0.308314	11.6122
GL193081.1	124979	125074	96	4	0.654268	0.346027	0.308241	11.2494
GL192653.1	1427528	1427725	198	4	0.776966	0.468799	0.308166	12.002
GL192344.1	2367471	2367546	76	6	0.891795	0.583639	0.308156	21.1526
GL192978.1	1107244	1108078	835	4	0.533704	0.225717	0.307987	18.8411
GL194165.1	110913	111216	304	4	0.829508	0.521609	0.307898	20.4322
GL192558.1	625563	625776	214	4	0.93169	0.623834	0.307856	11.5431
GL192620.1	930910	931032	123	6	0.939724	0.6323	0.307425	15.7688
GL192664.1	1676207	1676609	403	4	0.885989	0.578648	0.307341	16.1109
GL192591.1	305426	305488	63	8	0.826698	0.519768	0.30693	25.9362
GL192638.1	229402	229515	114	4	0.547199	0.240474	0.306725	14.7446
GL194568.1	180865	182058	1194	6	0.356722	0.0502822	0.30644	25.0135
GL193179.1	251499	251590	92	4	0.78334	0.476929	0.306411	17.0899
GL193165.1	322426	322504	79	4	0.721215	0.415065	0.30615	12.3329
GL193675.1	408891	409102	212	4	0.732059	0.426122	0.305937	15.2578
GL194435.1	42847	43307	461	30	0.754294	0.44844	0.305854	102.043
GL197351.1	217	313	97	9	0.805868	0.500065	0.305802	23.3422
GL192961.1	527060	527270	211	4	0.388395	0.0838872	0.304508	19.8546
GL193332.1	179470	179641	172	10	0.436126	0.131726	0.3044	33.8964
GL192342.1	4879370	4879427	58	4	0.945011	0.640657	0.304354	14.447
GL193031.1	278884	279061	178	18	0.672677	0.368435	0.304242	59.5422
GL192592.1	142670	142812	143	4	0.9151	0.610863	0.304237	14.614
GL192501.1	1524671	1525475	805	32	0.460337	0.156129	0.304208	143.5
GL194124.1	229287	229379	93	4	0.771127	0.466967	0.30416	17.4457
GL192398.1	3021540	3021773	234	4	0.9102	0.606393	0.303807	16.9881
GL192878.1	7253	7567	315	6	0.882479	0.579065	0.303414	19.5406
GL193069.1	223388	223567	180	6	0.628203	0.325166	0.303037	17.5823
GL192602.1	978646	978827	182	4	0.933098	0.630095	0.303003	14.3349
GL192375.1	635724	635822	99	18	0.865353	0.562941	0.302411	57.0377
GL192592.1	299113	299324	212	4	0.844847	0.542507	0.30234	13.68
GL194564.1	2763	2910	148	4	0.662667	0.360469	0.302198	11.431
GL192601.1	1876622	1876762	141	4	0.91768	0.615542	0.302139	16.2644
GL192342.1	267362	267517	156	4	0.862806	0.560866	0.30194	12.4087
GL192621.1	24832	25002	171	7	0.839524	0.537819	0.301706	21.4127
GL192602.1	659080	659178	99	4	0.933913	0.63223	0.301683	14.6444
GL192722.1	133075	133317	243	6	0.913517	0.611972	0.301544	20.9964
GL192673.1	61088	61187	100	8	0.871829	0.570389	0.30144	28.6048
GL192620.1	1349781	1350211	431	5	0.790932	0.489498	0.301434	22.7103
GL192928.1	898470	898680	211	6	0.659609	0.358331	0.301277	18.4913
GL192868.1	881007	881189	183	4	0.673616	0.372501	0.301116	11.4406
GL195183.1	29873	29981	109	4	0.838458	0.537718	0.30074	11.0936
GL193849.1	263872	264095	224	4	0.569263	0.26868	0.300584	14.9631
GL192798.1	1385862	1385950	89	4	0.92408	0.623514	0.300566	13.9704
GL193312.1	629052	629118	67	4	0.640165	0.339685	0.30048	13.1881
GL192393.1	559260	559366	107	5	0.623124	0.323378	0.299747	16.8343
GL193593.1	261992	262439	448	36	0.62896	0.329222	0.299737	134.684
GL194395.1	9122	9743	622	4	0.574136	0.274548	0.299588	17.1406
GL192671.1	637812	637940	129	10	0.770613	0.471124	0.299489	30.8162
GL192418.1	44512	44641	130	4	0.879709	0.580243	0.299466	11.2959
GL192359.1	4037838	4038088	251	4	0.970833	0.671436	0.299397	17.8243
GL192368.1	3958897	3959072	176	6	0.754012	0.45475	0.299262	18.8039
GL193615.1	378384	378627	244	4	0.740285	0.44122	0.299064	13.1947
GL193761.1	200637	200845	209	18	0.800501	0.501496	0.299005	55.3225
GL193298.1	731320	732213	894	4	0.72693	0.427965	0.298964	17.2582
GL193774.1	27	102	76	9	0.920371	0.621639	0.298732	20.4267
GL192504.1	2280184	2280281	98	6	0.609243	0.310545	0.298697	18.6818
GL192704.1	519054	519147	94	4	0.821411	0.522857	0.298554	12.8019
GL193376.1	674070	674647	578	38	0.450173	0.151745	0.298428	134.953
GL192595.1	157800	158243	444	20	0.490273	0.192111	0.298162	82.1509
GL195503.1	28401	28700	300	16	0.678337	0.380228	0.298109	49.8052
GL192774.1	863728	863956	229	6	0.889035	0.590941	0.298094	24.222
GL192347.1	4881075	4881222	148	4	0.832584	0.534688	0.297896	14.8653
GL192419.1	2604218	2604326	109	4	0.473383	0.175648	0.297735	14.2569
GL192903.1	285518	285751	234	8	0.889067	0.591616	0.297451	26.9245
GL194182.1	211086	211329	244	20	0.694929	0.397549	0.29738	68.6992
GL193978.1	229468	229771	304	28	0.632528	0.335161	0.297367	82.9697
GL192369.1	2840713	2840777	65	4	0.931372	0.634274	0.297097	18.4855
GL192665.1	584652	584747	96	4	0.708826	0.411949	0.296877	12.3817
GL193334.1	371179	371398	220	8	0.849655	0.553074	0.296581	28.5693
GL192590.1	897578	897817	240	4	0.866668	0.57019	0.296477	12.7034
GL194203.1	41353	41648	296	6	0.805213	0.509021	0.296192	23.9495
GL194249.1	112290	112539	250	27	0.513694	0.217809	0.295885	70.612
GL193506.1	202505	202701	197	8	0.91685	0.621042	0.295808	36.0493
GL193011.1	905224	905344	121	10	0.89171	0.596002	0.295708	29.3064
GL194648.1	14428	14741	314	6	0.47253	0.176836	0.295695	17.1322
GL192888.1	684447	684510	64	4	0.786577	0.490985	0.295593	11.3572
GL194451.1	157967	158177	211	4	0.627477	0.331897	0.29558	13.5947
GL192929.1	518160	518483	324	16	0.69031	0.394745	0.295565	53.8902
GL193560.1	430958	431016	59	6	0.835178	0.539691	0.295487	17.2748
GL192770.1	1031932	1032098	167	4	0.89706	0.601651	0.295409	13.4585
GL193425.1	452585	452755	171	6	0.70524	0.409872	0.295368	16.3617
GL192899.1	135757	135903	147	29	0.842085	0.546805	0.29528	106.547
GL193865.1	263797	264525	729	54	0.870735	0.575526	0.295209	235.035
GL192401.1	1461210	1461280	71	4	0.823499	0.528356	0.295143	11.6251
GL192966.1	437446	437602	157	6	0.729209	0.434156	0.295053	15.7338
GL194738.1	44603	44967	365	4	0.757517	0.462506	0.295011	17.9431
GL194071.1	86152	86219	68	4	0.905356	0.610477	0.294879	13.5873
GL192702.1	779649	779701	53	7	0.908538	0.61414	0.294398	24.8606
GL192525.1	1957482	1957564	83	4	0.67168	0.377284	0.294395	11.0085
GL193826.1	39573	39758	186	4	0.915623	0.622102	0.293522	15.5987
GL193565.1	449690	449897	208	18	0.91791	0.624409	0.293502	63.0927
GL193589.1	480433	480787	355	24	0.725401	0.432042	0.293359	74.4832
GL193290.1	779604	780012	409	6	0.926494	0.633347	0.293147	27.5217
GL192437.1	393537	393600	64	10	0.768379	0.475257	0.293121	26.0131
GL192377.1	2471707	2471780	74	4	0.888873	0.595809	0.293063	14.3353
GL192415.1	220927	221028	102	4	0.719203	0.426439	0.292764	11.5686
GL192816.1	453743	453871	129	6	0.741815	0.4491	0.292715	16.9946
GL192353.1	2295230	2295299	70	4	0.653515	0.360805	0.29271	21.7807
GL194828.1	72476	72926	451	40	0.515782	0.223146	0.292636	140.402
GL192662.1	1394294	1394356	63	8	0.927299	0.634677	0.292622	22.5439
GL195259.1	52521	52581	61	6	0.83741	0.545068	0.292342	18.8571
GL192627.1	237100	237287	188	6	0.775866	0.483616	0.29225	17.7866
GL192768.1	735250	735317	68	4	0.709537	0.417525	0.292012	12.2793
GL194927.1	92224	92330	107	4	0.660967	0.369149	0.291818	12.4054
GL192528.1	1558915	1559036	122	4	0.940987	0.649209	0.291778	14.9871
GL192356.1	4318602	4318672	71	5	0.612359	0.320602	0.291757	16.1664
GL192433.1	790552	791431	880	35	0.498621	0.207147	0.291475	120.393
GL192400.1	2043709	2044148	440	28	0.553104	0.261695	0.291409	102.433
GL192345.1	2601975	2602030	56	4	0.73559	0.444815	0.290775	12.4421
GL192856.1	340043	340129	87	4	0.856643	0.566344	0.2903	12.5626
GL192637.1	1519292	1519481	190	8	0.609024	0.31877	0.290253	23.4172
GL192380.1	2587734	2587848	115	6	0.897527	0.60745	0.290077	18.8283
GL192345.1	4905598	4905778	181	4	0.921242	0.631509	0.289734	14.4989
GL192349.1	968692	969058	367	22	0.894074	0.6046	0.289474	82.3609
GL194745.1	123800	124005	206	6	0.695621	0.4063	0.289321	21.6913
GL192465.1	319867	320063	197	8	0.836033	0.546884	0.289148	30.9677
GL192533.1	1245149	1245327	179	8	0.582786	0.293639	0.289148	26.1054
GL192697.1	875617	875667	51	4	0.841444	0.552371	0.289073	14.3103
GL192495.1	735947	736216	270	8	0.898236	0.609281	0.288955	28.0278
GL192543.1	272458	272592	135	4	0.546556	0.257624	0.288932	12.383
GL193476.1	310695	310783	89	4	0.954727	0.666049	0.288678	10.9829
GL192374.1	2479529	2479934	406	56	0.59584	0.307601	0.288239	205.603
GL192843.1	878598	878687	90	4	0.684819	0.397141	0.287678	11.8537
GL209495.1	372	456	85	7	0.827784	0.540116	0.287668	17.8055
GL192987.1	693468	693662	195	14	0.654345	0.366714	0.287631	45.3831
GL192462.1	1709007	1709216	210	4	0.874787	0.587223	0.287564	15.2701
GL193329.1	692384	692437	54	10	0.88251	0.595034	0.287476	31.8182
GL193449.1	16288	16371	84	4	0.667873	0.380663	0.28721	12.1658
GL192543.1	716732	717055	324	21	0.846201	0.559003	0.287198	71.3365
GL192880.1	994592	994720	129	4	0.768863	0.481697	0.287166	13.8557
GL193358.1	607053	607673	621	64	0.750009	0.462885	0.287124	227.923
GL193479.1	129509	129681	173	6	0.872469	0.585363	0.287106	24.0847
GL193476.1	595760	596031	272	6	0.860506	0.573671	0.286835	21.5369
GL195509.1	10347	10918	572	4	0.312176	0.0254214	0.286755	20.4093
GL192839.1	256837	257016	180	4	0.414508	0.127874	0.286634	13.555
GL193480.1	69199	69251	53	4	0.899022	0.612441	0.286581	11.7274
GL192910.1	561943	562152	210	4	0.95581	0.669383	0.286427	15.0153
GL192480.1	491154	491319	166	6	0.898904	0.612697	0.286206	21.6062
GL192910.1	708625	708695	71	4	0.883283	0.597101	0.286182	14.1518
GL192917.1	975197	975415	219	16	0.592443	0.306401	0.286042	46.8996
GL194665.1	17676	17754	79	5	0.529454	0.243778	0.285676	14.149
GL192707.1	1392737	1393044	308	12	0.826647	0.54119	0.285457	38.8759
GL193068.1	123456	123618	163	48	0.846885	0.561621	0.285264	149.041
GL192842.1	1051314	1051671	358	32	0.681627	0.396463	0.285164	112.631
GL193647.1	311516	311652	137	4	0.597199	0.312185	0.285015	12.6835
GL192456.1	887807	888158	352	4	0.707228	0.422318	0.28491	18.7023
GL193018.1	275264	275322	59	4	0.643425	0.35861	0.284815	11.9234
GL193314.1	638470	638686	217	4	0.666317	0.38161	0.284707	12.5656
GL192410.1	2540318	2540498	181	12	0.634164	0.349557	0.284607	43.8011
GL194460.1	96069	96513	445	44	0.839296	0.55471	0.284586	160.716
GL193538.1	621279	621473	195	12	0.821693	0.537399	0.284294	46.7318
GL192614.1	869858	869955	98	10	0.515346	0.231209	0.284137	26.0596
GL195085.1	69206	69282	77	4	0.851482	0.567355	0.284126	12.032
GL193362.1	454810	455053	244	4	0.971393	0.687341	0.284051	14.3397
GL192925.1	850937	851062	126	10	0.58277	0.298859	0.283911	36.4688
GL192688.1	958202	958260	59	4	0.891268	0.607518	0.28375	13.6373
GL192609.1	1089074	1089316	243	6	0.951487	0.667973	0.283514	20.6976
GL192417.1	2968580	2968634	55	6	0.620405	0.336916	0.283489	19.0259
GL192527.1	123127	123242	116	4	0.92539	0.642	0.28339	14.6343
GL192882.1	128781	129353	573	6	0.810396	0.527037	0.28336	13.8584
GL193031.1	153472	153542	71	6	0.589475	0.306352	0.283123	17.4353
GL192919.1	450267	450932	666	76	0.793819	0.510744	0.283075	278.193
GL192400.1	2347031	2347284	254	22	0.720613	0.43762	0.282993	72.0008
GL193589.1	14042	14262	221	36	0.495678	0.21295	0.282728	130.237
GL193009.1	949699	949894	196	33	0.461919	0.179425	0.282493	81.1016
GL194976.1	60574	61447	874	76	0.558364	0.276026	0.282338	277.24
GL192839.1	941839	942146	308	16	0.798868	0.516556	0.282312	44.9321
GL192613.1	1652467	1652534	68	4	0.777886	0.495725	0.282161	11.8967
GL193458.1	467318	467512	195	6	0.708552	0.426456	0.282096	16.6657
GL193612.1	234381	234639	259	64	0.710148	0.428163	0.281985	171.05
GL192717.1	1182274	1182394	121	4	0.721224	0.439472	0.281752	11.9959
GL192514.1	297447	297529	83	4	0.822758	0.541193	0.281564	11.9174
GL192782.1	1356108	1356544	437	30	0.68833	0.406812	0.281519	104.533
GL192733.1	557953	558061	109	36	0.458103	0.176635	0.281468	91.8756
GL192379.1	3584993	3585066	74	4	0.769628	0.488264	0.281364	10.5852
GL194435.1	84169	84231	63	6	0.879707	0.598367	0.28134	19.1911
GL193753.1	101833	101970	138	17	0.456287	0.174963	0.281324	44.4666
GL192711.1	1076265	1076461	197	4	0.583017	0.301696	0.281321	13.1457
GL192568.1	80237	80299	63	14	0.912677	0.631606	0.281071	48.5834
GL192434.1	2228450	2228811	362	34	0.69167	0.410717	0.280953	115.763
GL194269.1	79101	79263	163	9	0.689293	0.408407	0.280886	23.7922
GL192671.1	447653	447895	243	4	0.797067	0.516784	0.280283	11.646
GL192412.1	2096875	2096954	80	4	0.881184	0.600908	0.280276	12.0473
GL193422.1	328379	328468	90	8	0.653036	0.372789	0.280247	22.3451
GL193978.1	351417	351707	291	12	0.803114	0.522891	0.280223	37.1515
GL192423.1	2414644	2414882	239	6	0.855657	0.575748	0.279908	23.0108
GL192465.1	1829021	1829114	94	7	0.657015	0.377115	0.2799	20.4087
GL195050.1	58830	59041	212	4	0.75097	0.471146	0.279824	11.3003
GL192581.1	397698	398016	319	14	0.805966	0.526145	0.27982	44.9794
GL192543.1	516892	517411	520	32	0.88083	0.60107	0.279761	139.79
GL192351.1	2765704	2765936	233	4	0.838517	0.558766	0.279751	12.6756
GL192532.1	497861	498179	319	20	0.669027	0.389901	0.279125	65.5614
GL193094.1	68361	68488	128	8	0.880076	0.601052	0.279024	27.8126
GL192560.1	737121	737187	67	13	0.976618	0.697829	0.27879	34.3371
GL192343.1	1029921	1030397	477	32	0.515863	0.237259	0.278604	112.518
GL193434.1	48286	48386	101	4	0.764871	0.486384	0.278487	14.1164
GL192611.1	1228894	1229058	165	14	0.75988	0.481492	0.278388	40.2827
GL192528.1	1198266	1198327	62	4	0.675896	0.397616	0.27828	11.9864
GL194287.1	216726	216857	132	4	0.812788	0.534848	0.27794	13.0398
GL192564.1	811913	811995	83	4	0.850424	0.572502	0.277922	10.6128
GL195359.1	16054	16130	77	10	0.937216	0.65962	0.277595	27.0568
GL192684.1	817448	817533	86	4	0.977984	0.700833	0.277151	13.1951
GL193280.1	251746	251849	104	8	0.911844	0.63479	0.277054	21.7103
GL192702.1	1062205	1062333	129	6	0.780435	0.503706	0.276728	17.5351
GL192688.1	674104	674155	52	4	0.539589	0.263124	0.276465	11.2879
GL193114.1	609529	609858	330	26	0.766532	0.490077	0.276455	91.5241
GL192428.1	2554132	2554554	423	4	0.907002	0.630558	0.276444	17.4176
GL193365.1	398071	398740	670	104	0.797483	0.521241	0.276242	388.724
GL192543.1	524568	524876	309	14	0.871792	0.595733	0.276059	55.986
GL193293.1	22346	22500	155	4	0.8951	0.619255	0.275845	14.5613
GL192413.1	2236868	2236945	78	4	0.853954	0.578206	0.275748	14.1178
GL192592.1	361451	361683	233	12	0.891999	0.616412	0.275587	36.2566
GL192441.1	1861071	1861128	58	5	0.96132	0.685871	0.275449	13.4245
GL192976.1	964375	964530	156	6	0.906822	0.631391	0.275431	19.9556
GL194060.1	227167	227365	199	4	0.486826	0.211421	0.275404	12.8746
GL192593.1	817950	818241	292	6	0.98989	0.714688	0.275202	28.6421
GL193615.1	243010	243164	155	4	0.829072	0.553923	0.275149	13.0438
GL192547.1	1600818	1601288	471	4	0.466892	0.191824	0.275068	14.9671
GL192900.1	769663	769719	57	13	0.481181	0.206317	0.274864	34.0978
GL192424.1	2447211	2447341	131	4	0.832003	0.557216	0.274787	15.2077
GL192368.1	3749448	3749630	183	5	0.805174	0.530738	0.274436	15.1286
GL193753.1	102031	102085	55	10	0.521505	0.247451	0.274054	27.2744
GL192558.1	623611	623957	347	31	0.707287	0.433261	0.274026	100.902
GL192830.1	988138	988194	57	6	0.452371	0.178611	0.27376	17.035
GL193822.1	428547	428847	301	40	0.778991	0.505237	0.273754	144.056
GL192338.1	2492474	2492674	201	50	0.490228	0.216533	0.273695	126.384
GL192629.1	446820	447148	329	9	0.813039	0.539352	0.273687	30.395
GL192354.1	2474988	2475459	472	18	0.771545	0.498304	0.27324	57.201
GL193304.1	31587	31694	108	4	0.546977	0.273754	0.273223	12.8758
GL192497.1	361824	361883	60	8	0.802684	0.530022	0.272662	26.0973
GL194106.1	244120	244746	627	10	0.725225	0.452583	0.272642	34.0881
GL195652.1	23365	23440	76	4	0.736064	0.464026	0.272039	11.7662
GL192637.1	187353	187730	378	4	0.773992	0.501954	0.272038	14.6992
GL192413.1	593410	593990	581	4	0.942797	0.670762	0.272035	14.487
GL193459.1	599859	599933	75	8	0.582446	0.31085	0.271596	23.2103
GL193141.1	257564	257732	169	4	0.914434	0.642932	0.271503	15.0821
GL192461.1	1054292	1054372	81	4	0.864821	0.593374	0.271447	13.6965
GL192992.1	390700	390813	114	4	0.786979	0.515636	0.271342	11.9416
GL192541.1	406105	406260	156	6	0.871567	0.600325	0.271242	21.6743
GL192621.1	828842	829154	313	8	0.903993	0.632771	0.271222	28.8316
GL195375.1	3849	3906	58	4	0.819346	0.548295	0.271051	11.1641
GL192688.1	1219663	1219977	315	8	0.535035	0.264032	0.271003	26.9523
GL192661.1	630865	631502	638	48	0.467725	0.196744	0.270981	182.959
GL192401.1	314754	314836	83	4	0.915707	0.644879	0.270828	13.3987
GL192368.1	3366357	3366472	116	4	0.995199	0.72466	0.270539	14.8596
GL192364.1	2689257	2689361	105	4	0.902267	0.631747	0.270519	13.9975
GL192543.1	853703	853894	192	4	0.838402	0.568226	0.270175	14.7836
GL193126.1	135560	135811	252	20	0.831612	0.561555	0.270057	70.2093
GL192598.1	908876	908981	106	9	0.880074	0.610026	0.270047	32.1702
GL192476.1	932330	932600	271	6	0.914464	0.644451	0.270013	25.702
GL192956.1	955456	955601	146	4	0.717497	0.44797	0.269527	11.1479
GL192448.1	2389696	2389784	89	17	0.918598	0.64908	0.269518	45.4879
GL193178.1	494467	494646	180	10	0.84753	0.578264	0.269266	32.3405
GL193600.1	191854	192051	198	4	0.815565	0.546372	0.269193	14.7853
GL195240.1	44180	44594	415	20	0.641711	0.37298	0.268731	59.4138
GL192382.1	285553	285741	189	4	0.75828	0.489582	0.268698	12.3803
GL193969.1	322645	322964	320	30	0.893361	0.624818	0.268543	100.048
GL194102.1	69946	69999	54	4	0.807086	0.538553	0.268533	13.4506
GL192481.1	1594011	1594198	188	6	0.946299	0.677934	0.268365	19.091
GL192845.1	352592	352904	313	12	0.853635	0.585455	0.26818	44.9019
GL192339.1	2274610	2274740	131	6	0.906171	0.638442	0.267729	20.0745
GL192463.1	1895027	1895226	200	4	0.93205	0.664341	0.26771	14.9424
GL194451.1	47906	48027	122	4	0.89549	0.627913	0.267576	12.7241
GL193097.1	924330	924400	71	4	0.888221	0.621204	0.267017	13.1792
GL192439.1	2086264	2086393	130	10	0.51334	0.247232	0.266108	30.6031
GL192813.1	36288	36423	136	4	0.740583	0.474751	0.265832	13.3763
GL192556.1	1752900	1753139	240	8	0.956864	0.691441	0.265423	24.1772
GL193682.1	311969	312114	146	4	0.920055	0.654632	0.265423	13.2618
GL194379.1	214121	214360	240	4	0.823537	0.55823	0.265307	13.3502
GL193848.1	38074	38202	129	6	0.73641	0.471136	0.265273	17.3585
GL193157.1	41480	41587	108	4	0.779692	0.514506	0.265186	14.5262
GL192710.1	203839	204008	170	6	0.961316	0.696132	0.265184	20.7998
GL192726.1	464867	464972	106	12	0.685414	0.420707	0.264707	33.4891
GL192606.1	1072866	1073373	508	4	0.841334	0.577446	0.263889	14.7218
GL195172.1	36576	36717	142	34	0.904894	0.641103	0.263792	114.117
GL192932.1	801435	801605	171	12	0.656282	0.39273	0.263552	33.6009
GL192714.1	1306730	1307028	299	4	0.842897	0.579483	0.263414	15.5128
GL193063.1	967730	967787	58	4	0.879334	0.616016	0.263319	13.2418
GL192436.1	1895971	1896036	66	4	0.61139	0.348117	0.263272	11.5999
GL192663.1	487803	487929	127	6	0.834546	0.571277	0.26327	20.0685
GL193823.1	431144	431197	54	4	0.956232	0.692982	0.26325	14.4877
GL192504.1	189690	189842	153	7	0.861349	0.598144	0.263206	21.3959
GL192839.1	963133	963712	580	8	0.74103	0.477972	0.263058	24.4793
GL192956.1	873480	873946	467	7	0.85761	0.594713	0.262897	25.0301
GL193899.1	191172	191273	102	13	0.422588	0.159718	0.26287	35.3264
GL193290.1	748503	748578	76	4	0.961649	0.698932	0.262717	14.4701
GL192369.1	2849226	2849522	297	6	0.93525	0.672686	0.262564	20.6484
GL192556.1	277754	277846	93	5	0.904907	0.642378	0.262529	13.1706
GL192731.1	649467	649544	78	5	0.75765	0.495471	0.262179	16.1717
GL192639.1	973264	973443	180	6	0.839027	0.577034	0.261993	20.7476
GL192408.1	2087895	2087966	72	4	0.984139	0.722146	0.261993	14.1542
GL192895.1	345600	345672	73	4	0.88487	0.622983	0.261887	11.4387
GL192939.1	423995	424107	113	4	0.901217	0.639419	0.261798	13.1677
GL192760.1	199345	199560	216	6	0.781267	0.519643	0.261625	20.3353
GL192419.1	2213736	2213889	154	4	0.88236	0.620794	0.261565	12.6994
GL193675.1	332946	333454	509	5	0.493232	0.231763	0.26147	15.6017
GL192821.1	668592	668736	145	4	0.809732	0.548296	0.261436	13.9333
GL192351.1	3906283	3906512	230	14	0.783272	0.521847	0.261424	45.6954
GL192348.1	1833067	1833166	100	14	0.781186	0.519792	0.261394	55.0845
GL194563.1	10257	10391	135	5	0.812406	0.551193	0.261213	13.7475
GL194071.1	102518	102662	145	8	0.834553	0.573568	0.260985	22.718
GL192512.1	1585393	1585544	152	4	0.810923	0.550202	0.260721	13.814
GL192895.1	626659	626944	286	6	0.83208	0.571391	0.260689	21.8571
GL192404.1	780081	780331	251	6	0.631453	0.370774	0.260679	16.698
GL192452.1	2619896	2619977	82	4	0.684892	0.42422	0.260672	11.9402
GL194110.1	329970	330181	212	10	0.92243	0.661843	0.260587	43.2007
GL193450.1	294090	294275	186	10	0.507999	0.247536	0.260463	29.5184
GL192371.1	634928	635065	138	6	0.902862	0.642767	0.260095	21.3735
GL194383.1	182937	183144	208	4	0.861168	0.601163	0.260005	14.1015
GL192848.1	929382	929464	83	4	0.939064	0.679165	0.259898	10.9741
GL193523.1	487292	487706	415	4	0.873987	0.614326	0.259661	14.9708
GL192586.1	568801	568887	87	30	0.365784	0.106168	0.259616	93.1211
GL192438.1	1088152	1088301	150	15	0.895216	0.636008	0.259208	36.0465
GL194124.1	224376	224900	525	6	0.834684	0.575526	0.259159	22.9471
GL192640.1	75967	76088	122	4	0.936066	0.67695	0.259116	15.9647
GL194308.1	50702	50767	66	8	0.886806	0.627792	0.259014	24.6985
GL193616.1	29611	29709	99	16	0.651609	0.392727	0.258882	46.4856
GL192350.1	4813024	4813150	127	6	0.865626	0.606752	0.258874	16.9297
GL192463.1	543934	544046	113	12	0.506877	0.248064	0.258813	43.3237
GL192881.1	129028	129134	107	36	0.397456	0.138664	0.258792	124.917
GL192838.1	507888	508101	214	4	0.923086	0.664359	0.258727	15.7438
GL194611.1	96080	96261	182	4	0.585752	0.327079	0.258673	12.1976
GL192902.1	983542	983678	137	16	0.657497	0.399004	0.258492	48.873
GL193790.1	32490	32593	104	4	0.948612	0.690212	0.258399	14.4757
GL193471.1	183883	184019	137	4	0.811315	0.553975	0.25734	12.8061
GL192688.1	1572755	1572880	126	5	0.903699	0.646457	0.257242	15.6345
GL193966.1	298495	298646	152	10	0.881808	0.624669	0.257139	31.5994
GL192763.1	998057	998484	428	4	0.785195	0.528057	0.257137	15.279
GL192538.1	2151236	2151432	197	6	0.868174	0.611277	0.256897	21.9372
GL192499.1	2325629	2325855	227	4	0.827323	0.570642	0.256681	12.6008
GL193296.1	456567	456761	195	4	0.651342	0.394668	0.256674	13.1303
GL192499.1	2338224	2338288	65	4	0.851979	0.595369	0.25661	12.6769
GL192465.1	2219831	2219976	146	25	0.849013	0.592407	0.256606	71.1816
GL194941.1	52045	52223	179	7	0.833768	0.577256	0.256513	21.1419
GL192402.1	22178	22770	593	6	0.910095	0.653666	0.256429	23.4622
GL193616.1	29412	29523	112	8	0.698806	0.442426	0.25638	24.3727
GL192959.1	719856	720096	241	4	0.930289	0.674096	0.256193	15.4368
GL192864.1	154414	154490	77	4	0.874975	0.61882	0.256155	11.872
GL192592.1	354565	354724	160	4	0.931449	0.675391	0.256058	12.3887
GL192512.1	2249885	2249962	78	4	0.710588	0.454974	0.255613	11.7771
GL193201.1	94080	94155	76	4	0.468594	0.213042	0.255552	12.3541
GL192933.1	984553	984832	280	15	0.676499	0.421042	0.255456	45.741
GL192485.1	440322	440452	131	4	0.911493	0.65636	0.255132	13.4894
GL192811.1	200438	200668	231	32	0.818051	0.56321	0.254841	100.202
GL192410.1	3000455	3000883	429	38	0.917515	0.662754	0.254761	141.181
GL192589.1	1254736	1254904	169	14	0.87523	0.620619	0.254611	50.1487
GL192870.1	188114	188654	541	100	0.79703	0.543153	0.253877	366.576
GL192391.1	1107726	1107894	169	8	0.586608	0.33275	0.253857	22.9034
GL192963.1	66	178	113	13	0.8738	0.620694	0.253105	41.2943
GL192903.1	496500	496869	370	9	0.879456	0.626853	0.252604	28.0911
GL193479.1	133600	133692	93	6	0.843128	0.59058	0.252548	20.2697
GL192466.1	1029545	1029804	260	25	0.628942	0.376428	0.252514	74.4081
GL193734.1	147009	147099	91	5	0.842053	0.589651	0.252403	14.6411
GL192615.1	1132584	1132758	175	18	0.774515	0.522158	0.252357	53.9279
GL192576.1	1211842	1211895	54	4	0.884488	0.632183	0.252306	12.448
GL192346.1	465253	465314	62	4	0.898896	0.646635	0.252261	12.8788
GL192417.1	2846669	2847002	334	9	0.33454	0.0823779	0.252162	31.8976
GL192912.1	250341	250416	76	11	0.688525	0.436479	0.252046	33.5265
GL193533.1	164538	164619	82	4	0.866782	0.61478	0.252002	11.1545
GL192373.1	1909934	1909995	62	8	0.88577	0.634073	0.251696	25.5598
GL192351.1	1512799	1512920	122	8	0.904007	0.652857	0.25115	24.3686
GL193759.1	43791	44164	374	5	0.948938	0.698383	0.250555	16.202
GL193120.1	17497	17585	89	4	0.372933	0.122615	0.250317	14.2922
GL192884.1	262053	262271	219	24	0.821248	0.57107	0.250178	68.2349
GL192445.1	1108954	1109025	72	6	0.894512	0.644809	0.249702	18.6586
GL192620.1	791189	791463	275	4	0.941105	0.691538	0.249567	13.9207
GL192884.1	261844	261917	74	4	0.853776	0.604322	0.249454	11.3158
GL192363.1	585524	585599	76	4	0.749397	0.499987	0.24941	11.8439
GL192458.1	1173205	1173258	54	6	0.732807	0.483534	0.249273	18.2286
GL194948.1	63928	63994	67	5	0.865603	0.616382	0.249221	11.9756
GL192577.1	874590	874769	180	4	0.955935	0.706807	0.249128	17.2104
GL192728.1	800754	801081	328	30	0.735862	0.486743	0.249119	93.3107
GL192399.1	486242	486566	325	18	0.92228	0.673627	0.248653	64.3747
GL193346.1	416498	416838	341	18	0.491172	0.242537	0.248636	56.3571
GL192368.1	3881527	3881755	229	4	0.893926	0.645572	0.248354	12.6676
GL193533.1	460244	460960	717	7	0.909852	0.6615	0.248352	26.0922
GL193155.1	621543	621698	156	18	0.884442	0.636191	0.248251	62.6556
GL192891.1	1223921	1224010	90	9	0.444601	0.196375	0.248226	24.4755
GL192537.1	531853	532031	179	14	0.688807	0.440973	0.247833	42.2784
GL193636.1	143909	144115	207	4	0.687112	0.43944	0.247672	11.845
GL192931.1	1035849	1035915	67	5	0.942243	0.694894	0.247349	15.0284
GL193598.1	146600	146964	365	72	0.43202	0.184792	0.247228	219.948
GL192761.1	556154	556344	191	18	0.813469	0.566354	0.247115	54.2187
GL192419.1	1653450	1654932	1483	4	0.827574	0.58073	0.246844	15.5025
GL192515.1	1524256	1524374	119	4	0.951348	0.704913	0.246435	13.8753
GL192438.1	1593251	1593684	434	38	0.910759	0.664403	0.246356	141.907
GL192428.1	1552853	1553034	182	4	0.705087	0.458768	0.24632	12.9872
GL193013.1	546903	547072	170	4	0.610708	0.364527	0.246181	12.5119
GL192788.1	59666	59719	54	4	0.898714	0.652573	0.246141	13.017
GL192363.1	317164	317342	179	6	0.850609	0.604575	0.246034	19.8258
GL193968.1	100582	100788	207	4	0.819683	0.573844	0.245839	13.8878
GL194772.1	137088	137191	104	20	0.671581	0.426146	0.245435	62.2669
GL193471.1	82480	82571	92	4	0.908477	0.663072	0.245405	13.7743
GL192413.1	1465945	1466009	65	8	0.678939	0.433911	0.245028	23.3382
GL192931.1	471837	472370	534	10	0.908658	0.663729	0.244929	36.8192
GL192562.1	986956	987105	150	4	0.850371	0.605603	0.244768	12.7798
GL192887.1	893549	893637	89	6	0.705925	0.461229	0.244697	20.5854
GL192485.1	2200408	2200511	104	10	0.42264	0.178358	0.244282	31.2961
GL192777.1	99093	99407	315	22	0.351432	0.107296	0.244136	84.0447
GL192856.1	106892	106993	102	4	0.787325	0.543596	0.24373	12.2642
GL192937.1	42076	42151	76	4	0.915202	0.671624	0.243578	12.6271
GL194011.1	1951	2055	105	9	0.934405	0.691034	0.243372	22.6856
GL192724.1	1180638	1180688	51	4	0.740275	0.496952	0.243323	11.9391
GL193340.1	491798	491870	73	6	0.904835	0.661654	0.243181	18.3883
GL192393.1	1837975	1838177	203	16	0.79886	0.555798	0.243063	52.3761
GL192986.1	655204	655342	139	4	0.79507	0.552211	0.242859	12.1376
GL192496.1	165074	165473	400	4	0.832767	0.590183	0.242584	14.9476
GL192959.1	721629	721763	135	8	0.848577	0.606344	0.242232	24.0459
GL192730.1	1418036	1418087	52	5	0.623948	0.381717	0.242232	14.2732
GL192417.1	761676	761969	294	12	0.290392	0.0481975	0.242195	37.4608
GL192766.1	1187413	1187484	72	8	0.802473	0.560644	0.241829	24.3579
GL192400.1	856974	857095	122	4	0.846049	0.604477	0.241572	12.8901
GL192411.1	2997261	2997370	110	9	0.628089	0.386607	0.241482	29.2845
GL192566.1	1757198	1757296	99	6	0.819141	0.578198	0.240942	18.6217
GL192339.1	2274398	2274489	92	7	0.885369	0.644658	0.240711	20.628
GL192728.1	1121871	1121999	129	8	0.778885	0.538272	0.240613	22.8766
GL192751.1	1041623	1042007	385	41	0.852402	0.612091	0.240311	136.458
GL192348.1	3297496	3297713	218	19	0.497481	0.257435	0.240046	58.3215
GL192581.1	945821	946105	285	18	0.396763	0.157013	0.23975	62.6661
GL192737.1	1313559	1313739	181	7	0.85429	0.614825	0.239466	22.8501
GL192538.1	1945944	1946190	247	4	0.787855	0.549626	0.238229	12.7205
GL192543.1	525374	525530	157	10	0.787967	0.549793	0.238174	30.0512
GL192600.1	70785	70972	188	4	0.85807	0.620166	0.237904	13.2852
GL193376.1	209384	209460	77	10	0.42113	0.183262	0.237868	28.7517
GL193305.1	173002	173147	146	4	0.929619	0.692	0.237619	15.4647
GL192410.1	775310	775369	60	4	0.920355	0.683415	0.236941	13.7415
GL194689.1	141377	141537	161	8	0.808751	0.572033	0.236717	24.0421
GL192441.1	1126963	1127067	105	4	0.976377	0.739762	0.236615	12.4269
GL192353.1	1278653	1278879	227	6	0.76688	0.530534	0.236346	18.3856
GL192401.1	3162639	3163365	727	4	0.265486	0.029249	0.236237	16.4688
GL192882.1	1240782	1241004	223	4	0.793879	0.557864	0.236015	13.8532
GL192562.1	1223359	1223538	180	12	0.72038	0.48444	0.23594	36.2975
GL192805.1	461055	461539	485	4	0.26127	0.0256869	0.235583	17.7618
GL194125.1	19420	19639	220	4	0.633893	0.398646	0.235246	12.5982
GL193297.1	693862	694006	145	4	0.850564	0.615433	0.235131	12.1401
GL192704.1	98793	98960	168	6	0.887701	0.652686	0.235015	21.7466
GL194698.1	58159	58241	83	6	0.81324	0.578995	0.234245	18.4107
GL192683.1	341128	341568	441	6	0.695778	0.461637	0.234141	18.6309
GL193250.1	308193	308440	248	4	0.774369	0.540281	0.234088	12.9961
GL192397.1	2573129	2573195	67	6	0.864252	0.630172	0.23408	18.6301
GL192502.1	657759	657832	74	4	0.561273	0.327554	0.233719	13.4298
GL192600.1	82634	82769	136	4	0.91156	0.678303	0.233258	13.071
GL192870.1	213686	213804	119	18	0.816679	0.583464	0.233216	57.1968
GL192685.1	398132	398193	62	13	0.408052	0.175711	0.232341	39.6561
GL192963.1	8128	9107	980	10	0.678592	0.446732	0.23186	22.8073
GL192648.1	1268645	1268710	66	16	0.868718	0.636949	0.231769	49.5487
GL192874.1	452874	453063	190	6	0.875186	0.64404	0.231146	20.2279
GL194729.1	122133	122195	63	9	0.750572	0.519739	0.230833	26.1605
GL192596.1	446080	446196	117	4	0.820328	0.590496	0.229832	13.2028
GL192497.1	360894	361241	348	30	0.899543	0.66999	0.229554	117.033
GL192707.1	1544151	1544431	281	33	0.451897	0.222428	0.229469	102.396
GL193433.1	327906	328093	188	62	0.680886	0.451533	0.229353	192.574
GL192563.1	730360	730451	92	5	0.931014	0.701735	0.22928	17.0227
GL194435.1	4943	5084	142	17	0.944482	0.715724	0.228758	58.9631
GL194578.1	69031	70132	1102	12	0.627227	0.398525	0.228702	26.7997
GL192412.1	2276536	2276670	135	4	0.890019	0.661389	0.22863	13.6063
GL193423.1	359561	359775	215	5	0.411092	0.182575	0.228517	14.9917
GL192493.1	647402	647586	185	4	0.764169	0.535946	0.228223	12.3091
GL192408.1	935239	935405	167	4	0.920375	0.692362	0.228014	12.5788
GL192371.1	625374	625620	247	4	0.948444	0.720696	0.227748	14.3924
GL192698.1	1487720	1487941	222	4	0.767413	0.540098	0.227315	13.0117
GL193297.1	472387	472437	51	4	0.839787	0.612965	0.226821	12.1622
GL193338.1	675376	675449	74	4	0.949458	0.722648	0.226811	18.619
GL192411.1	2960720	2960860	141	4	0.922548	0.695904	0.226644	13.9011
GL192608.1	1001351	1001601	251	6	0.891462	0.666792	0.22467	19.962
GL192456.1	1984704	1984763	60	4	0.788517	0.564476	0.22404	12.2282
GL193476.1	344392	344531	140	6	0.970448	0.748025	0.222423	22.0429
GL192523.1	775731	775805	75	6	0.95562	0.733197	0.222423	23.0467
GL193441.1	246476	246631	156	9	0.908273	0.687077	0.221196	28.3236
GL194460.1	166700	166765	66	18	0.86785	0.647881	0.219968	63.9184
GL193472.1	255051	255160	110	4	0.949005	0.729275	0.21973	13.4776
GL192618.1	40499	40554	56	6	0.891172	0.672565	0.218607	20.26
GL192959.1	712198	712549	352	8	0.935056	0.716815	0.218241	28.6468
GL195705.1	13636	13698	63	4	0.867394	0.651922	0.215472	16.8752
GL192635.1	1442742	1442847	106	19	0.501555	0.286287	0.215267	79.2577
GL193070.1	447545	447674	130	4	0.860092	0.646079	0.214013	12.7971
GL193767.1	13709	13878	170	8	0.971135	0.758668	0.212466	29.6601
GL193250.1	198718	199140	423	4	0.685934	0.474583	0.211351	18.0904
GL192699.1	245437	245488	52	6	0.49192	0.283424	0.208496	20.9887
GL192543.1	313112	313953	842	6	0.536999	0.341806	0.195193	12.9494
GL193720.1	245396	246846	1451	6	0.586787	0.393409	0.193378	11.6823
GL192482.1	1532697	1533106	410	4	0.706954	0.516054	0.1909	8.93262
GL192686.1	107	250	144	4	0.813942	0.63161	0.182332	17.7661
GL192342.1	3704620	3705227	608	8	0.637747	0.468074	0.169673	28.9479
GL193449.1	12048	12826	779	8	0.724622	0.555891	0.168731	20.1539
GL194796.1	3263	3612	350	4	0.729315	0.568106	0.161209	8.47338
GL192353.1	2741235	2742826	1592	8	0.515502	0.36873	0.146771	10.548
GL192499.1	439111	439568	458	5	0.873222	0.728513	0.144708	7.37245
GL194337.1	139229	140540	1312	11	0.742697	0.598348	0.144349	12.915
GL194325.1	37825	38313	489	8	0.724511	0.582291	0.14222	7.58913
GL194046.1	272208	272550	343	4	0.724228	0.600245	0.123983	5.20438
GL193011.1	485809	486089	281	6	0.752543	0.640621	0.111923	0.977985
GL192809.1	1028	1657	630	6	0.702891	0.595918	0.106973	2.51745
GL193241.1	87824	88403	580	6	0.665044	0.561219	0.103825	4.74854
GL193634.1	291972	292461	490	4	0.481351	0.3828	0.0985514	3.20207
GL192510.1	1889844	1890189	346	6	0.568936	0.472665	0.096271	-16.4873
GL192438.1	302915	303549	635	8	0.67902	0.584789	0.0942307	3.31627
GL192741.1	1365340	1365882	543	4	0.584379	0.495241	0.0891375	2.37975
GL193663.1	419100	419552	453	6	0.493696	0.404604	0.0890927	7.29014
GL193240.1	817571	817961	391	4	0.645955	0.565187	0.0807681	5.35103
GL196197.1	3870	4306	437	4	0.446683	0.369105	0.0775777	4.42376
GL195552.1	6164	6519	356	6	0.669092	0.596477	0.0726145	3.77156
GL193298.1	761766	763228	1463	4	0.648397	0.581082	0.0673157	2.96371
GL192473.1	1085185	1085893	709	4	0.554623	0.492495	0.0621277	3.43863
GL192493.1	845875	846179	305	6	0.597704	0.538407	0.0592973	-8.13752
GL192625.1	856361	856720	360	6	0.772635	0.714239	0.0583955	4.03003
GL192517.1	367408	367968	561	4	0.430403	0.373865	0.0565385	6.28839
GL193338.1	177258	177734	477	4	0.45489	0.399025	0.0558651	-0.964227
GL194127.1	315140	315727	588	18	0.540099	0.485201	0.054898	24.2678
GL192868.1	860725	861029	305	4	0.526287	0.472327	0.0539602	5.10811
GL192996.1	365161	365714	554	4	0.482711	0.429505	0.0532057	6.87313
GL192378.1	1676015	1676367	353	4	0.478496	0.426639	0.0518572	0.942231
GL192882.1	658643	659130	488	4	0.752582	0.704872	0.0477101	0.0730247
GL192814.1	24861	25343	483	4	0.364138	0.317314	0.0468232	5.27581
GL193400.1	196395	196824	430	4	0.482138	0.437683	0.044455	1.16847
GL194417.1	30148	30419	272	4	0.469355	0.425036	0.0443191	-0.610231
GL192468.1	2515804	2516069	266	4	0.469202	0.426391	0.0428103	1.88048
GL193400.1	515931	516838	908	4	0.369922	0.328974	0.0409479	-0.933964
GL192528.1	799341	800238	898	4	0.705239	0.664479	0.0407593	3.28863
GL193592.1	349227	349823	597	4	0.466208	0.426944	0.0392634	0.926524
GL192683.1	1015001	1015294	294	4	0.793747	0.754972	0.038775	0.817837
GL193030.1	617211	617488	278	4	0.67425	0.637238	0.0370119	-0.166668
GL195942.1	10914	11259	346	4	0.59542	0.563155	0.0322647	2.68307
GL193574.1	201237	201976	740	4	0.508695	0.482256	0.0264392	1.28017
GL193869.1	412926	413298	373	4	0.441194	0.416394	0.0247996	1.45922
GL192791.1	629807	630990	1184	4	0.666331	0.642859	0.0234723	-0.77561
GL192417.1	2625856	2626159	304	4	0.727579	0.706207	0.021372	3.04334
GL192878.1	1112580	1113212	633	4	0.415422	0.39417	0.0212517	-0.318633
GL192397.1	2813931	2814270	340	4	0.658598	0.641455	0.0171426	-1.65369
GL192952.1	41313	41624	312	4	0.525324	0.508345	0.0169788	0.367499
GL192341.1	241130	241541	412	6	0.580056	0.566928	0.0131279	-6.11376
GL192468.1	1116471	1116824	354	4	0.505961	0.495463	0.0104982	2.77086
GL193116.1	546748	547189	442	4	0.566043	0.558578	0.00746543	-0.866737
GL192400.1	1329339	1330683	1345	4	0.817466	0.810017	0.00744897	-0.134311
GL193305.1	27148	28420	1273	4	0.508187	0.50273	0.0054578	-0.534139
GL194972.1	15201	15789	589	5	0.585712	0.580452	0.00525977	0.164256
GL195501.1	24300	25167	868	4	0.518739	0.516204	0.00253566	-0.396998
GL192511.1	951689	952325	637	4	0.46183	0.460159	0.00167089	0.37061
GL193119.1	379989	380288	300	4	0.730067	0.729278	0.0007885	0.0981566
GL192868.1	882794	883105	312	4	0.519731	0.521527	-0.00179541	0.425907
GL192459.1	442085	442431	347	4	0.320094	0.321925	-0.00183167	-2.84624
GL192693.1	205090	205611	522	4	0.450018	0.45315	-0.00313201	0.485428
GL192370.1	1048734	1049209	476	4	0.411413	0.421483	-0.0100698	-2.50948
GL193460.1	178211	178800	590	4	0.405238	0.415985	-0.0107465	-5.98041
GL194792.1	42067	42610	544	4	0.52967	0.541558	-0.0118883	-0.200678
GL192510.1	59208	59805	598	5	0.753765	0.765821	-0.0120561	-1.80414
GL192338.1	2393064	2393330	267	4	0.610824	0.625868	-0.0150439	-1.45974
GL192622.1	1484835	1485253	419	4	0.464488	0.479854	-0.0153661	-0.822363
GL193414.1	367007	367721	715	10	0.606824	0.623451	-0.0166273	5.41866
GL193068.1	828560	829431	872	4	0.508585	0.526546	-0.0179618	-3.73561
GL192805.1	384659	385527	869	4	0.419672	0.444059	-0.0243872	-3.77175
GL192472.1	1456221	1456804	584	4	0.476882	0.502153	-0.0252709	-1.30096
GL193902.1	266849	267120	272	4	0.585255	0.612052	-0.0267971	-3.60174
GL192768.1	920799	921317	519	4	0.448235	0.475487	-0.0272518	-2.66572
GL192473.1	118925	119203	279	4	0.540394	0.569091	-0.0286971	0.340891
GL192566.1	1563353	1563834	482	4	0.464885	0.494905	-0.0300193	-0.927971
GL192422.1	2351506	2351921	416	4	0.397048	0.430732	-0.0336839	-0.618794
GL192468.1	2512117	2512707	591	4	0.428498	0.46416	-0.0356619	-1.92122
GL192419.1	231125	231452	328	4	0.595658	0.631476	-0.0358189	-4.31997
GL193434.1	559709	559971	263	4	0.464621	0.500648	-0.0360265	-2.46054
GL192678.1	354715	355271	557	4	0.689638	0.726602	-0.036964	-2.73151
GL194073.1	11760	12151	392	4	0.438394	0.479116	-0.0407219	0.0772934
GL192474.1	2272172	2272841	670	4	0.624736	0.665696	-0.0409602	1.60668
GL192353.1	3376544	3376852	309	4	0.420048	0.461934	-0.0418862	-1.55017
GL193210.1	105805	106918	1114	6	0.590015	0.635726	-0.045711	-0.433009
GL194542.1	143867	144125	259	4	0.600002	0.645915	-0.0459131	0.00579513
GL192901.1	928147	928486	340	4	0.498433	0.544555	-0.0461218	-1.83659
GL193106.1	561613	561929	317	6	0.574171	0.620664	-0.0464925	2.57815
GL192696.1	368118	368604	487	4	0.684595	0.741219	-0.0566237	-3.43111
GL194046.1	235062	235522	461	4	0.577307	0.636449	-0.0591419	1.47418
GL194808.1	1534	1872	339	6	0.51408	0.573999	-0.0599194	1.76673
GL193499.1	11012	11447	436	4	0.317352	0.379939	-0.0625874	-0.71855
GL194512.1	68949	69439	491	6	0.748217	0.812939	-0.0647228	-6.56574
GL192625.1	1165916	1166512	597	4	0.43391	0.503538	-0.0696281	-1.63011
GL192956.1	932607	932946	340	4	0.72245	0.792606	-0.0701556	-1.06265
GL193642.1	103378	103877	500	6	0.583487	0.654774	-0.0712874	-4.40154
GL192814.1	7632	8359	728	4	0.463853	0.535765	-0.0719122	-10.1138
GL193017.1	720107	720668	562	6	0.519339	0.608477	-0.0891387	-0.419144
GL193297.1	551181	552111	931	4	0.45513	0.544769	-0.0896388	-5.12483
GL192564.1	842069	842675	607	4	0.603395	0.693134	-0.0897387	-4.79731
GL192687.1	503051	504020	970	6	0.421325	0.511336	-0.0900115	-7.04681
GL192373.1	111210	112021	812	6	0.264455	0.355605	-0.0911505	-9.98732
GL194438.1	101015	101444	430	6	0.553355	0.646608	-0.0932528	-1.87978
GL192780.1	1095256	1095767	512	16	0.486876	0.580563	-0.0936871	-21.1843
GL194097.1	147489	148277	789	4	0.465462	0.561557	-0.0960955	-4.62375
GL192504.1	2250642	2250994	353	4	0.632219	0.728402	-0.0961828	-6.20924
GL192614.1	249443	250074	632	4	0.482165	0.578679	-0.0965145	0.0651531
GL193986.1	54750	55701	952	6	0.428686	0.533987	-0.1053	-5.40253
GL192495.1	2248700	2249013	314	4	0.448247	0.557639	-0.109392	-10.5794
GL192874.1	321989	322549	561	4	0.420097	0.544932	-0.124836	-12.8735
GL194046.1	353315	353653	339	6	0.528348	0.664788	-0.13644	-6.47571
GL192809.1	835649	836237	589	6	0.476325	0.613513	-0.137188	-6.41417
GL193884.1	70164	70434	271	6	0.567271	0.71585	-0.148579	-8.13453
GL192696.1	620152	620834	683	4	0.44607	0.594741	-0.148671	-4.40864
GL193778.1	411162	412284	1123	10	0.556734	0.708798	-0.152064	-17.3156
GL193541.1	626156	627328	1173	10	0.470166	0.627317	-0.157152	-17.263
GL195023.1	80116	80569	454	6	0.497479	0.662036	-0.164557	-9.69515
GL192590.1	892545	893197	653	16	0.465756	0.656579	-0.190823	-9.55669
GL192459.1	177771	179106	1336	14	0.371848	0.563576	-0.191728	-25.8335
GL192409.1	1634431	1634506	76	6	0.731081	0.928283	-0.197203	-21.9703
GL192444.1	1274146	1274198	53	8	0.755538	0.95284	-0.197302	-29.0097
GL192675.1	771528	771592	65	9	0.747766	0.945593	-0.197827	-29.2689
GL193010.1	637274	637934	661	78	0.0501174	0.255038	-0.204921	-292.19
GL192814.1	143289	143394	106	4	0.594295	0.802347	-0.208052	-15.0634
GL192384.1	938180	938313	134	8	0.64285	0.853647	-0.210797	-29.0286
GL192498.1	1992748	1992945	198	6	0.721809	0.934758	-0.21295	-20.1586
GL192665.1	880765	880931	167	4	0.723686	0.937098	-0.213413	-14.3905
GL193432.1	584904	585011	108	15	0.690188	0.904102	-0.213914	-50.9256
GL192364.1	2648819	2649046	228	4	0.692897	0.906856	-0.213959	-13.6353
GL192465.1	1955368	1955810	443	6	0.678285	0.89313	-0.214845	-20.1708
GL193296.1	591168	591218	51	4	0.687816	0.903276	-0.21546	-15.7327
GL192459.1	330010	330224	215	4	0.612472	0.828681	-0.216209	-12.9446
GL192612.1	970004	970077	74	5	0.692346	0.909109	-0.216763	-16.7778
GL193024.1	219809	219885	77	4	0.718518	0.935949	-0.217431	-13.0784
GL192745.1	1214231	1214439	209	8	0.723335	0.941506	-0.218171	-27.812
GL192440.1	2468064	2468208	145	4	0.0873715	0.306086	-0.218714	-12.5812
GL192500.1	1194145	1194226	82	4	0.619828	0.838913	-0.219085	-12.4664
GL194393.1	72695	72914	220	6	0.601009	0.820127	-0.219118	-18.8248
GL192778.1	77882	77933	52	6	0.0409343	0.26053	-0.219596	-20.1439
GL193100.1	359993	360053	61	6	0.518482	0.738117	-0.219635	-21.4541
GL192392.1	1879819	1879941	123	4	0.718142	0.937816	-0.219673	-14.0187
GL192344.1	3068821	3068898	78	9	0.68545	0.90521	-0.21976	-30.9082
GL192796.1	324730	324788	59	6	0.715025	0.934789	-0.219764	-27.2102
GL192509.1	2065596	2065856	261	10	0.113327	0.333266	-0.219939	-32.9611
GL192345.1	3569936	3570136	201	4	0.705343	0.925348	-0.220005	-13.4853
GL193290.1	143091	143271	181	4	0.692812	0.912826	-0.220014	-12.7545
GL192441.1	1442693	1442838	146	6	0.7085	0.929012	-0.220512	-18.4678
GL192790.1	1191476	1191639	164	4	0.737648	0.958315	-0.220666	-13.89
GL192867.1	686929	687123	195	4	0.690875	0.911558	-0.220683	-14.7851
GL193247.1	315146	315239	94	4	0.67404	0.895426	-0.221386	-13.2277
GL193897.1	121608	121769	162	6	0.683504	0.904989	-0.221485	-19.7586
GL192712.1	452240	452312	73	4	0.636805	0.858348	-0.221543	-13.1705
GL194065.1	85466	85698	233	4	0.636752	0.858375	-0.221623	-13.9991
GL196178.1	3419	3598	180	5	0.67721	0.898853	-0.221643	-16.1174
GL193125.1	385342	385548	207	4	0.729401	0.95124	-0.221839	-13.7565
GL192836.1	633817	634038	222	6	0.577766	0.799675	-0.221909	-19.3722
GL192383.1	3068969	3069023	55	4	0.673091	0.895136	-0.222045	-13.4009
GL193100.1	750286	750557	272	19	0.710365	0.933038	-0.222673	-68.7705
GL192504.1	2276372	2276503	132	4	0.622572	0.845478	-0.222906	-12.542
GL192735.1	365517	365742	226	4	0.699148	0.922064	-0.222915	-13.8193
GL192682.1	453828	454378	551	68	0.0823234	0.305241	-0.222918	-235.784
GL194702.1	84644	84705	62	8	0.696612	0.919676	-0.223065	-26.5395
GL192670.1	1249024	1249112	89	4	0.575	0.799185	-0.224185	-12.6039
GL192568.1	514455	514511	57	6	0.665913	0.890299	-0.224386	-19.3994
GL194841.1	98171	98404	234	4	0.538387	0.763234	-0.224847	-12.5242
GL193535.1	420261	420327	67	5	0.735564	0.960483	-0.224919	-13.6587
GL192855.1	1063179	1063405	227	8	0.661615	0.886601	-0.224986	-25.5427
GL192821.1	1203190	1203249	60	14	0.671099	0.896335	-0.225236	-44.5699
GL193306.1	674761	674871	111	22	0.704562	0.929803	-0.225241	-79.8287
GL192821.1	382332	382401	70	8	0.393687	0.619083	-0.225396	-24.0597
GL194063.1	66124	66307	184	4	0.608874	0.834317	-0.225443	-13.1942
GL192624.1	1795677	1795729	53	4	0.635924	0.861692	-0.225768	-12.9748
GL192479.1	1115428	1115597	170	22	0.439473	0.665259	-0.225787	-70.325
GL193479.1	321214	321363	150	6	0.623415	0.849217	-0.225802	-18.5605
GL192705.1	410430	410511	82	6	0.642655	0.868524	-0.225869	-18.6458
GL192755.1	271300	271472	173	6	0.632189	0.858072	-0.225883	-19.2157
GL192615.1	172383	172547	165	13	0.284461	0.510878	-0.226417	-38.9019
GL195219.1	55618	55790	173	4	0.618194	0.844729	-0.226535	-12.7142
GL192595.1	771303	771427	125	6	0.294984	0.521698	-0.226715	-19.1675
GL192492.1	718790	719135	346	66	0.186262	0.413374	-0.227113	-223.41
GL193493.1	173567	173733	167	4	0.534537	0.761738	-0.227202	-13.4634
GL193751.1	321206	321312	107	4	0.739644	0.966869	-0.227225	-14.6348
GL192347.1	2021383	2021474	92	4	0.550772	0.778546	-0.227774	-12.3873
GL193152.1	596692	596756	65	7	0.695796	0.923728	-0.227932	-20.3329
GL193246.1	362290	362353	64	12	0.635312	0.863393	-0.228081	-36.2048
GL192642.1	852915	853083	169	4	0.607589	0.836271	-0.228683	-13.1275
GL194716.1	81084	81142	59	4	0.702306	0.931392	-0.229086	-14.0514
GL192481.1	369539	369604	66	6	0.57755	0.80669	-0.22914	-19.1609
GL192683.1	1401576	1401661	86	4	0.700241	0.929569	-0.229327	-14.1259
GL192740.1	29530	29581	52	4	0.615587	0.845097	-0.22951	-12.1446
GL193732.1	453083	453276	194	8	0.644017	0.874095	-0.230078	-24.1729
GL192937.1	1033859	1034031	173	4	0.592878	0.823042	-0.230165	-13.1341
GL194181.1	40346	40434	89	4	0.721226	0.95142	-0.230194	-15.393
GL192696.1	1501002	1501082	81	4	0.685389	0.91584	-0.230452	-12.1756
GL192800.1	1055493	1055612	120	4	0.591432	0.821926	-0.230494	-12.5789
GL192393.1	1077092	1077175	84	7	0.59373	0.824767	-0.231037	-20.7465
GL192529.1	798106	798164	59	4	0.615507	0.846722	-0.231215	-12.1617
GL192606.1	1769436	1769493	58	4	0.613731	0.845115	-0.231384	-12.3151
GL193302.1	453102	453186	85	4	0.632283	0.86376	-0.231478	-13.8967
GL192749.1	1076070	1076504	435	37	0.625158	0.856838	-0.23168	-116.274
GL192408.1	3044886	3045076	191	4	0.687703	0.919433	-0.23173	-12.1989
GL192408.1	1942813	1942894	82	4	0.64493	0.876681	-0.231752	-12.9842
GL192438.1	2527705	2528057	353	20	0.642991	0.875002	-0.232011	-67.1594
GL192517.1	19814	19908	95	4	0.633803	0.86626	-0.232456	-13.2091
GL196135.1	2900	2963	64	4	0.456458	0.689045	-0.232587	-12.1313
GL192701.1	1279595	1279667	73	10	0.675908	0.908536	-0.232628	-35.3038
GL192408.1	2975652	2975865	214	8	0.605207	0.837853	-0.232646	-26.0118
GL193055.1	980084	981035	952	8	0.669923	0.902599	-0.232676	-26.604
GL193450.1	405496	405650	155	8	0.324575	0.55731	-0.232735	-24.3177
GL192821.1	382101	382171	71	10	0.31154	0.544443	-0.232903	-30.1004
GL193453.1	282528	282672	145	13	0.612821	0.84589	-0.233069	-44.4137
GL192595.1	740223	740460	238	40	0.615425	0.848524	-0.2331	-135.514
GL192947.1	85829	86059	231	8	0.667747	0.900868	-0.233121	-25.4455
GL193214.1	382988	383276	289	6	0.519877	0.753255	-0.233378	-20.8945
GL193871.1	207415	207609	195	6	0.688754	0.922326	-0.233571	-19.5721
GL193661.1	505553	505634	82	4	0.603687	0.837457	-0.233769	-12.8367
GL193954.1	167784	167936	153	8	0.619677	0.853459	-0.233782	-24.9755
GL194182.1	34818	35332	515	64	0.207352	0.441244	-0.233892	-210.6
GL193465.1	526616	526791	176	4	0.69936	0.933333	-0.233973	-13.1859
GL192541.1	1855566	1855783	218	6	0.625843	0.859822	-0.233979	-19.8265
GL194387.1	116405	116547	143	4	0.606663	0.840752	-0.234089	-13.9601
GL193304.1	408976	409173	198	6	0.705336	0.939437	-0.234101	-20.1408
GL193960.1	330065	330218	154	4	0.649371	0.883987	-0.234616	-14.4948
GL192553.1	1661371	1661545	175	5	0.632106	0.866746	-0.23464	-15.292
GL194894.1	68541	68671	131	6	0.643289	0.877948	-0.234659	-19.1419
GL194544.1	198406	198617	212	4	0.686091	0.920787	-0.234696	-13.3166
GL193414.1	157048	157425	378	6	0.668208	0.902954	-0.234746	-23.5686
GL192850.1	88463	88570	108	6	0.59571	0.830862	-0.235152	-18.4275
GL192360.1	2852846	2853008	163	6	0.624277	0.859579	-0.235302	-19.0124
GL192763.1	217547	217686	140	4	0.594855	0.830204	-0.235349	-13.0309
GL193691.1	218966	219022	57	4	0.558853	0.794347	-0.235495	-12.5601
GL193532.1	116877	117054	178	4	0.624424	0.859919	-0.235495	-12.4741
GL193673.1	402294	402447	154	4	0.545517	0.781019	-0.235502	-13.6099
GL195697.1	23180	23360	181	4	0.581712	0.817256	-0.235544	-13.4765
GL192428.1	1664088	1664294	207	6	0.690691	0.926335	-0.235645	-19.4613
GL193548.1	357471	357521	51	4	0.258516	0.494198	-0.235681	-12.6303
GL193021.1	884234	884555	322	6	0.689508	0.925195	-0.235687	-23.2125
GL193550.1	602567	602652	86	9	0.445134	0.680928	-0.235793	-24.7938
GL192998.1	830505	830729	225	10	0.544589	0.780435	-0.235846	-30.0841
GL192833.1	39888	40084	197	6	0.597767	0.833658	-0.235891	-17.7415
GL192394.1	680466	681108	643	76	0.122828	0.358741	-0.235913	-257.839
GL193732.1	443584	443798	215	6	0.600952	0.836866	-0.235915	-19.765
GL192888.1	604055	604108	54	4	0.685301	0.921248	-0.235947	-13.3296
GL192399.1	1704192	1704420	229	4	0.695974	0.931948	-0.235973	-13.2692
GL193616.1	558394	558687	294	48	0.562965	0.79902	-0.236055	-152.161
GL193632.1	340322	340449	128	8	0.64215	0.878236	-0.236085	-24.386
GL192347.1	3193619	3193846	228	6	0.651718	0.887844	-0.236126	-19.5963
GL192434.1	1204370	1204466	97	14	0.361555	0.59777	-0.236215	-40.0643
GL192441.1	1445844	1445995	152	7	0.714097	0.950368	-0.236272	-22.7583
GL194171.1	21522	21634	113	5	0.674503	0.910777	-0.236273	-14.4505
GL192505.1	1715605	1715682	78	12	0.533626	0.770048	-0.236422	-34.6951
GL194521.1	43156	43326	171	6	0.657029	0.893865	-0.236836	-19.0786
GL193573.1	409454	409640	187	7	0.658395	0.89532	-0.236925	-20.8052
GL193124.1	614007	614459	453	98	0.599554	0.836496	-0.236942	-341.824
GL192465.1	644370	644580	211	4	0.602196	0.839228	-0.237033	-13.7774
GL196178.1	5860	5945	86	4	0.670018	0.90714	-0.237122	-11.9224
GL192735.1	261402	261498	97	29	0.598973	0.836223	-0.23725	-86.3565
GL192360.1	1965967	1966116	150	16	0.357931	0.59549	-0.237559	-46.2141
GL192505.1	155219	155457	239	6	0.678174	0.915762	-0.237588	-20.1537
GL192948.1	1141680	1141834	155	14	0.422822	0.660415	-0.237593	-43.6472
GL194294.1	154846	155084	239	4	0.636997	0.874604	-0.237607	-12.6782
GL192882.1	110008	110074	67	4	0.548233	0.785881	-0.237648	-12.1324
GL193818.1	328652	328797	146	10	0.299507	0.537222	-0.237715	-30.1042
GL193238.1	493019	493134	116	4	0.66548	0.903204	-0.237725	-13.2035
GL193463.1	674458	674565	108	6	0.629041	0.86681	-0.237769	-18.1909
GL192563.1	1889807	1889891	85	6	0.72593	0.963715	-0.237784	-20.9433
GL192541.1	404549	404733	185	6	0.0745209	0.312556	-0.238035	-19.0116
GL193592.1	557738	557806	69	4	0.575804	0.814185	-0.238381	-11.9777
GL194278.1	63842	64077	236	12	0.658937	0.897509	-0.238572	-37.826
GL192904.1	601033	601212	180	4	0.484032	0.72268	-0.238648	-12.6077
GL195359.1	24650	24718	69	4	0.641313	0.879983	-0.238669	-14.1851
GL192534.1	2010979	2011229	251	10	0.625826	0.864527	-0.238701	-31.9239
GL194167.1	310801	310914	114	4	0.528956	0.767737	-0.238781	-12.486
GL192385.1	2743016	2743087	72	4	0.117072	0.355861	-0.238789	-14.5614
GL194007.1	120963	121182	220	4	0.585155	0.823979	-0.238825	-13.1393
GL193455.1	173495	173631	137	4	0.621625	0.860645	-0.23902	-12.7711
GL192554.1	778585	779013	429	19	0.563524	0.802639	-0.239115	-60.9047
GL192658.1	368351	368433	83	4	0.509045	0.748421	-0.239375	-11.6716
GL192734.1	1132338	1132947	610	6	0.603004	0.842443	-0.239439	-19.2269
GL193944.1	248210	248437	228	6	0.615522	0.855111	-0.239589	-17.9013
GL192672.1	662120	662586	467	26	0.652076	0.891703	-0.239628	-83.7081
GL192383.1	1926644	1926885	242	4	0.644979	0.884669	-0.239691	-14.8401
GL192721.1	907047	907230	184	4	0.62879	0.868487	-0.239697	-13.2247
GL194254.1	243463	243541	79	6	0.287766	0.527507	-0.23974	-17.6985
GL193256.1	614826	614894	69	8	0.69737	0.937222	-0.239852	-26.092
GL193640.1	457448	457547	100	5	0.574017	0.813908	-0.239891	-17.3895
GL192411.1	1731309	1731483	175	6	0.667308	0.907303	-0.239995	-19.0834
GL195219.1	16146	16292	147	6	0.671025	0.911152	-0.240128	-20.1743
GL193414.1	9548	9791	244	4	0.654488	0.894658	-0.24017	-14.6765
GL195188.1	68885	68954	70	13	0.233724	0.473923	-0.240199	-37.6865
GL192637.1	1524868	1524954	87	4	0.595554	0.835821	-0.240267	-11.9473
GL193858.1	449286	449412	127	4	0.525986	0.766592	-0.240606	-12.3025
GL192642.1	897722	898015	294	6	0.596586	0.837628	-0.241042	-20.9992
GL194275.1	86863	86998	136	14	0.490465	0.731562	-0.241097	-44.2921
GL192917.1	106966	107285	320	4	0.65376	0.895092	-0.241331	-15.4344
GL192511.1	237118	237291	174	8	0.711672	0.953013	-0.241342	-25.4254
GL192704.1	640439	640511	73	4	0.698228	0.939625	-0.241397	-12.8087
GL192813.1	623126	623210	85	5	0.34265	0.584137	-0.241487	-14.288
GL192349.1	2397236	2397385	150	18	0.391219	0.632727	-0.241508	-55.4587
GL192551.1	95234	95425	192	4	0.64509	0.886714	-0.241624	-12.8647
GL192785.1	591301	591475	175	4	0.611581	0.853238	-0.241656	-13.0319
GL193769.1	40998	41149	152	4	0.588166	0.829921	-0.241755	-14.5473
GL193648.1	138360	138663	304	14	0.622247	0.864111	-0.241864	-47.0369
GL193571.1	275913	276228	316	22	0.619281	0.861181	-0.241901	-73.4959
GL193780.1	297227	297341	115	7	0.583574	0.825571	-0.241996	-26.229
GL192364.1	2451301	2451462	162	4	0.5702	0.812231	-0.242031	-12.8888
GL192400.1	656677	656739	63	4	0.64679	0.888843	-0.242053	-12.6208
GL192885.1	779685	779854	170	8	0.659924	0.902153	-0.242229	-24.1124
GL192800.1	998032	998088	57	4	0.612009	0.854327	-0.242318	-13.0028
GL192445.1	490278	490380	103	4	0.0361025	0.278508	-0.242406	-13.258
GL193234.1	718713	718976	264	7	0.55936	0.801815	-0.242454	-22.65
GL192923.1	369924	370034	111	4	0.478261	0.720837	-0.242576	-13.0946
GL192471.1	1339385	1339461	77	4	0.657452	0.9002	-0.242748	-11.4641
GL192733.1	937454	937585	132	29	0.467805	0.71067	-0.242865	-82.3165
GL193189.1	467653	467867	215	14	0.518576	0.761594	-0.243017	-41.5853
GL192534.1	1180060	1180120	61	15	0.607434	0.850488	-0.243053	-49.8943
GL192548.1	640250	640529	280	4	0.642111	0.885366	-0.243255	-16.379
GL194247.1	188112	188178	67	4	0.636101	0.879507	-0.243406	-13.9527
GL193901.1	427560	427622	63	4	0.311784	0.555219	-0.243435	-12.2882
GL192625.1	899498	899691	194	4	0.594943	0.838382	-0.243439	-14.5991
GL193915.1	266241	266338	98	4	0.548898	0.792374	-0.243476	-12.2329
GL194991.1	47140	47194	55	10	0.656811	0.900691	-0.24388	-27.3696
GL194367.1	230161	230268	108	4	0.58761	0.831603	-0.243993	-13.6934
GL192848.1	1240256	1240480	225	4	0.626739	0.870775	-0.244036	-11.9458
GL192534.1	871716	871766	51	13	0.695201	0.939241	-0.24404	-37.0523
GL192607.1	593986	594091	106	6	0.501052	0.745153	-0.244102	-20.4481
GL194669.1	144928	145002	75	4	0.546408	0.79054	-0.244132	-13.6171
GL196037.1	4568	4794	227	4	0.550933	0.795169	-0.244236	-11.8619
GL192528.1	325483	325691	209	4	0.653598	0.89803	-0.244431	-13.8823
GL192997.1	414371	414513	143	6	0.522263	0.766774	-0.244511	-18.668
GL192393.1	304621	304723	103	10	0.488852	0.733505	-0.244653	-31.4664
GL193463.1	415833	415885	53	4	0.53127	0.776108	-0.244838	-11.7584
GL193416.1	636886	637089	204	4	0.529304	0.774345	-0.245041	-14.6039
GL193496.1	476087	476609	523	4	0.303229	0.548347	-0.245118	-16.5078
GL193178.1	311075	311150	76	4	0.65636	0.90149	-0.24513	-11.9102
GL192358.1	752101	752305	205	38	0.482524	0.727677	-0.245154	-115.708
GL194345.1	167605	167695	91	4	0.603035	0.8482	-0.245165	-12.3275
GL193199.1	845131	845426	296	8	0.63573	0.880962	-0.245232	-28.2584
GL193467.1	98493	98764	272	8	0.627472	0.872707	-0.245234	-26.9082
GL192395.1	3280141	3280247	107	8	0.63518	0.880518	-0.245338	-26.0553
GL192532.1	2071920	2071972	53	6	0.536827	0.782179	-0.245351	-17.7458
GL193767.1	95512	95640	129	6	0.430043	0.675509	-0.245466	-19.0591
GL193345.1	720567	720644	78	4	0.542769	0.788263	-0.245494	-12.0274
GL192759.1	890341	890502	162	6	0.621639	0.867147	-0.245508	-17.1579
GL192745.1	677025	677086	62	4	0.677826	0.923358	-0.245532	-11.7951
GL192523.1	1572292	1572478	187	5	0.638684	0.88422	-0.245536	-15.262
GL192451.1	1804257	1804468	212	4	0.590821	0.836365	-0.245544	-12.9437
GL193483.1	565247	565515	269	6	0.183788	0.429369	-0.245581	-19.8439
GL192559.1	1198276	1198342	67	4	0.600907	0.846615	-0.245708	-12.871
GL192722.1	267331	267418	88	7	0.541229	0.786996	-0.245767	-24.3482
GL192438.1	1025201	1025342	142	4	0.65744	0.903269	-0.245829	-13.9339
GL192582.1	1711290	1711671	382	4	0.0235685	0.269705	-0.246136	-17.5974
GL192480.1	1015792	1015972	181	5	0.582398	0.828567	-0.246168	-15.1599
GL193307.1	444418	444631	214	4	0.590656	0.836843	-0.246186	-14.4372
GL192438.1	2462106	2462177	72	8	0.676007	0.922238	-0.246231	-24.3351
GL193259.1	276727	276883	157	18	0.55105	0.797404	-0.246354	-57.1726
GL193559.1	318335	318432	98	6	0.459904	0.706287	-0.246382	-18.093
GL192494.1	882578	882703	126	12	0.634748	0.881133	-0.246385	-39.5177
GL192642.1	828546	828600	55	4	0.656733	0.903194	-0.246461	-15.0379
GL193625.1	1613	2020	408	10	0.663884	0.910375	-0.246491	-34.0258
GL192382.1	3016858	3017001	144	8	0.632912	0.879458	-0.246547	-28.3512
GL192701.1	610974	611217	244	4	0.676592	0.923263	-0.24667	-14.6743
GL193212.1	574189	574290	102	4	0.624852	0.871529	-0.246678	-11.6544
GL194447.1	62874	63045	172	6	0.63881	0.885531	-0.246721	-20.3286
GL194827.1	35090	35170	81	8	0.679538	0.926282	-0.246744	-29.4377
GL193061.1	203213	203397	185	6	0.489978	0.736915	-0.246937	-19.6173
GL192984.1	857637	857924	288	22	0.131008	0.378086	-0.247078	-74.5523
GL192387.1	1106760	1106917	158	12	0.629567	0.876666	-0.247099	-38.9014
GL193357.1	269587	269681	95	4	0.585076	0.83241	-0.247334	-12.9541
GL192347.1	2891691	2891814	124	4	0.610665	0.858106	-0.247442	-15.2487
GL192456.1	1251737	1251924	188	4	0.46172	0.709246	-0.247526	-14.271
GL192705.1	922103	922258	156	4	0.643126	0.890796	-0.247669	-12.941
GL193238.1	818719	818832	114	6	0.453752	0.701445	-0.247694	-17.0045
GL192887.1	1209267	1209390	124	12	0.47597	0.723684	-0.247715	-35.9367
GL192774.1	785225	785457	233	10	0.613634	0.861435	-0.247802	-31.8855
GL193114.1	401035	401265	231	8	0.693213	0.941023	-0.24781	-27.397
GL193432.1	26878	26929	52	4	0.626833	0.874669	-0.247835	-13.688
GL193244.1	564005	564350	346	4	0.45868	0.706527	-0.247846	-12.2781
GL192479.1	421182	421359	178	5	0.644802	0.892663	-0.247861	-14.6949
GL192535.1	642267	642473	207	4	0.622202	0.870133	-0.247932	-13.3054
GL192432.1	1431436	1431526	91	4	0.535809	0.783767	-0.247958	-13.6018
GL192377.1	1969965	1970041	77	6	0.570353	0.818636	-0.248283	-20.5446
GL192564.1	832518	832671	154	4	0.492087	0.740433	-0.248346	-11.6502
GL192408.1	2953610	2954066	457	8	0.679244	0.927606	-0.248362	-28.1699
GL194267.1	240046	240169	124	4	0.527977	0.776414	-0.248437	-11.57
GL192344.1	2794888	2795022	135	5	0.339505	0.588	-0.248495	-14.9466
GL194064.1	355147	355344	198	4	0.60963	0.858141	-0.248511	-11.832
GL192638.1	104766	105658	893	6	0.426935	0.675478	-0.248543	-16.4488
GL192866.1	65852	65933	82	4	0.500236	0.748919	-0.248683	-15.0133
GL192696.1	410919	411279	361	8	0.54721	0.795932	-0.248722	-27.3767
GL194221.1	290109	290181	73	4	0.601638	0.850493	-0.248855	-13.583
GL192613.1	229261	229434	174	4	0.482102	0.730981	-0.248879	-13.3859
GL193890.1	132671	132775	105	4	0.635409	0.884302	-0.248893	-11.8851
GL193700.1	15483	15582	100	6	0.697106	0.946193	-0.249088	-20.3474
GL192498.1	1981584	1981647	64	4	0.649961	0.899186	-0.249225	-11.9847
GL193276.1	589786	590360	575	36	0.145773	0.395087	-0.249314	-126.812
GL192827.1	601055	601230	176	4	0.643732	0.89305	-0.249319	-15.2484
GL192686.1	1142810	1142862	53	8	0.555217	0.804666	-0.249448	-22.7369
GL192455.1	1240788	1240849	62	4	0.580029	0.82954	-0.249512	-19.044
GL193008.1	595562	595694	133	4	0.51692	0.76648	-0.24956	-13.5547
GL192385.1	2041409	2041584	176	10	0.705241	0.954804	-0.249564	-42.0321
GL192560.1	880596	881094	499	22	0.62139	0.871	-0.24961	-74.6109
GL192815.1	1114695	1114822	128	4	0.27115	0.520779	-0.24963	-11.5855
GL194387.1	176246	176588	343	4	0.462788	0.712503	-0.249714	-14.5794
GL192827.1	73406	73465	60	8	0.624932	0.874696	-0.249764	-25.5943
GL193013.1	1050760	1050821	62	4	0.62923	0.879048	-0.249818	-11.3552
GL192414.1	1221715	1221895	181	4	0.568361	0.818303	-0.249942	-12.9565
GL192883.1	652112	652332	221	28	0.557337	0.807282	-0.249944	-91.5876
GL193431.1	502248	502323	76	4	0.104948	0.354926	-0.249978	-13.3807
GL192887.1	300382	300632	251	10	0.390476	0.640479	-0.250003	-30.6714
GL192690.1	791820	791990	171	14	0.649784	0.89981	-0.250027	-42.6467
GL194390.1	192631	192735	105	4	0.33302	0.583111	-0.250091	-11.5702
GL192703.1	62056	62119	64	6	0.363227	0.613397	-0.25017	-19.4729
GL193276.1	74006	74738	733	5	0.637044	0.887247	-0.250203	-17.6553
GL194638.1	1231	1320	90	4	0.629795	0.880094	-0.250299	-13.8862
GL192343.1	1914472	1914610	139	7	0.448465	0.698949	-0.250484	-22.0061
GL192411.1	1333156	1333342	187	4	0.673718	0.92429	-0.250572	-15.6019
GL192481.1	797313	797554	242	6	0.589528	0.840226	-0.250698	-21.7047
GL192970.1	1081964	1082172	209	4	0.514909	0.765673	-0.250764	-14.901
GL192718.1	67851	68099	249	22	0.325048	0.57583	-0.250782	-66.6001
GL193276.1	102982	103222	241	10	0.7062	0.957034	-0.250834	-42.1231
GL192855.1	204119	204285	167	4	0.625683	0.87652	-0.250837	-13.8759
GL192584.1	981257	981420	164	4	0.716675	0.96753	-0.250855	-15.7548
GL192347.1	3211617	3211712	96	6	0.702297	0.953219	-0.250922	-21.2968
GL192493.1	1737510	1737593	84	4	0.711648	0.962637	-0.250989	-14.6822
GL192438.1	1511522	1511580	59	8	0.689153	0.94028	-0.251127	-25.0318
GL194819.1	27936	28105	170	4	0.66921	0.920363	-0.251153	-13.8136
GL192661.1	1028279	1028414	136	4	0.614029	0.865184	-0.251155	-12.4972
GL192435.1	2731037	2731201	165	36	0.49012	0.741413	-0.251293	-108.182
GL192568.1	1452475	1452566	92	4	0.701877	0.953247	-0.25137	-13.6227
GL192472.1	1293730	1294186	457	14	0.18441	0.435784	-0.251374	-47.4124
GL193006.1	665216	665289	74	6	0.616381	0.867873	-0.251491	-18.8831
GL192791.1	293758	293813	56	6	0.631407	0.88295	-0.251543	-17.4569
GL193239.1	263871	263944	74	4	0.579069	0.830635	-0.251566	-12.1546
GL193490.1	4128	4363	236	10	0.290607	0.542273	-0.251666	-30.6272
GL192922.1	1026097	1026264	168	18	0.708938	0.960647	-0.251708	-78.5954
GL193874.1	100407	100891	485	52	0.303041	0.554756	-0.251716	-166.538
GL193035.1	85000	85053	54	4	0.403762	0.655571	-0.25181	-13.47
GL192827.1	152626	152763	138	5	0.527062	0.779071	-0.252009	-15.5026
GL192657.1	429339	429456	118	6	0.627893	0.879911	-0.252018	-18.2148
GL194100.1	341518	341686	169	4	0.651331	0.903377	-0.252046	-14.9229
GL194140.1	239875	239928	54	12	0.675045	0.927126	-0.252081	-43.751
GL194133.1	243771	243875	105	4	0.54793	0.800138	-0.252207	-12.328
GL192953.1	356827	356906	80	4	0.567577	0.819797	-0.25222	-12.9191
GL193178.1	696991	697058	68	6	0.546483	0.798855	-0.252371	-19.4861
GL192418.1	472796	473673	878	6	0.611972	0.864412	-0.25244	-22.3345
GL192343.1	4777282	4777439	158	8	0.488309	0.740816	-0.252507	-23.2258
GL192583.1	1007258	1007439	182	38	0.558695	0.811398	-0.252702	-119.676
GL193074.1	960293	960440	148	6	0.389231	0.641995	-0.252764	-16.8124
GL192532.1	727257	727569	313	28	0.418752	0.67152	-0.252767	-94.8703
GL192594.1	86766	86839	74	4	0.695215	0.948009	-0.252794	-15.2305
GL193263.1	628826	629024	199	4	0.680143	0.93303	-0.252887	-12.2373
GL192931.1	421849	421909	61	4	0.321368	0.574364	-0.252996	-11.7982
GL192369.1	1167795	1167912	118	4	0.634724	0.88774	-0.253015	-12.9471
GL195261.1	55808	55870	63	4	0.682798	0.935944	-0.253146	-11.931
GL192496.1	2279466	2279545	80	11	0.360933	0.614164	-0.253231	-33.6322
GL193419.1	239916	240022	107	4	0.410808	0.66408	-0.253272	-11.8073
GL193961.1	95776	95844	69	6	0.608126	0.86141	-0.253284	-18.5044
GL192453.1	282810	282980	171	16	0.511124	0.764488	-0.253364	-53.5352
GL192511.1	897769	898005	237	4	0.597496	0.850909	-0.253413	-15.1508
GL193027.1	925729	926081	353	14	0.700052	0.953475	-0.253424	-59.8242
GL192393.1	2435978	2436149	172	4	0.614025	0.867457	-0.253432	-13.6615
GL192544.1	535898	536033	136	6	0.599443	0.852897	-0.253454	-20.1741
GL192531.1	608404	608643	240	4	0.586735	0.840239	-0.253503	-14.5633
GL192522.1	1338928	1339026	99	6	0.614138	0.867688	-0.25355	-22.3379
GL192569.1	1288402	1288491	90	10	0.248197	0.501766	-0.253569	-29.319
GL194112.1	266976	267088	113	4	0.572347	0.826296	-0.253949	-14.8829
GL192510.1	1991158	1992308	1151	8	0.226138	0.480303	-0.254165	-20.1341
GL192903.1	524131	524297	167	4	0.498904	0.753085	-0.254182	-13.0546
GL192475.1	2217873	2217945	73	10	0.436312	0.690551	-0.254239	-31.8226
GL192554.1	1866920	1866984	65	4	0.0300138	0.284391	-0.254377	-12.0905
GL193012.1	22622	22676	55	8	0.513239	0.767657	-0.254419	-22.3285
GL193744.1	259441	259680	240	10	0.552154	0.806676	-0.254522	-31.8255
GL193613.1	508189	508635	447	20	0.2328	0.487358	-0.254558	-70.0568
GL192442.1	896538	896693	156	4	0.11444	0.369	-0.25456	-13.7558
GL192528.1	2162390	2162450	61	4	0.721132	0.975765	-0.254633	-15.4998
GL195085.1	55126	55222	97	6	0.208156	0.462841	-0.254685	-19.0533
GL194022.1	312835	313062	228	4	0.479215	0.734193	-0.254978	-12.7128
GL192829.1	172945	173059	115	4	0.672814	0.927925	-0.255111	-16.7623
GL192579.1	745640	745873	234	8	0.600473	0.855597	-0.255124	-26.3985
GL192599.1	20035	20709	675	56	0.524392	0.779597	-0.255205	-188.673
GL192824.1	4846	5043	198	42	0.565058	0.820384	-0.255327	-143.306
GL192500.1	735201	735309	109	4	0.499989	0.755348	-0.255358	-13.2643
GL193484.1	3355	4254	900	8	0.669685	0.925057	-0.255372	-28.9618
GL194000.1	274947	275171	225	6	0.545232	0.800634	-0.255403	-18.2956
GL194410.1	43676	44038	363	4	0.0665425	0.322021	-0.255479	-14.4597
GL194239.1	1084	1331	248	36	0.484999	0.740483	-0.255484	-109.287
GL194665.1	11912	12003	92	4	0.136888	0.39242	-0.255532	-11.7097
GL193263.1	576597	576830	234	4	0.65637	0.911989	-0.255619	-13.1595
GL192696.1	420883	420996	114	4	0.506907	0.762659	-0.255751	-13.0074
GL192518.1	1370319	1370476	158	6	0.633454	0.889288	-0.255833	-18.8739
GL194334.1	231397	231543	147	4	0.528429	0.784282	-0.255853	-11.1478
GL193422.1	8930	9268	339	14	0.519685	0.775637	-0.255952	-45.884
GL192635.1	786694	786818	125	4	0.473151	0.729144	-0.255993	-11.2151
GL192533.1	462558	462751	194	6	0.605216	0.861267	-0.256051	-16.9921
GL194618.1	116780	117018	239	4	0.143559	0.399652	-0.256093	-14.6742
GL192885.1	308405	308540	136	4	0.374356	0.630494	-0.256138	-12.0191
GL194098.1	210852	210927	76	4	0.543632	0.799846	-0.256214	-12.8506
GL194129.1	339079	339247	169	4	0.492688	0.748935	-0.256247	-14.0764
GL192439.1	1132516	1132683	168	6	0.589527	0.845803	-0.256276	-20.2956
GL192363.1	293509	293737	229	4	0.697073	0.953503	-0.25643	-13.6593
GL193440.1	214416	214529	114	18	0.446475	0.702945	-0.256471	-50.7721
GL192969.1	470452	470511	60	4	0.581527	0.838087	-0.256561	-13.1586
GL192363.1	283167	283507	341	10	0.693003	0.94978	-0.256777	-44.1341
GL192359.1	3882281	3882440	160	4	0.663886	0.920822	-0.256936	-16.82
GL192671.1	87791	87854	64	4	0.55239	0.809426	-0.257036	-13.6673
GL192495.1	2208834	2209029	196	4	0.559141	0.816186	-0.257045	-14.6104
GL192475.1	2389745	2390017	273	16	0.533725	0.79081	-0.257085	-53.4325
GL194119.1	232972	233129	158	4	0.324041	0.581138	-0.257097	-12.7042
GL192388.1	2138799	2138983	185	6	0.667242	0.92436	-0.257118	-24.02
GL193128.1	317898	318001	104	12	0.644024	0.901328	-0.257305	-40.412
GL192874.1	291495	291667	173	4	0.611811	0.869191	-0.25738	-13.5718
GL193284.1	547872	547953	82	4	0.563666	0.821079	-0.257413	-14.2226
GL192645.1	778741	779162	422	55	0.48137	0.738808	-0.257437	-171.692
GL194851.1	42784	42894	111	4	0.388621	0.646277	-0.257656	-13.9144
GL192701.1	377213	377622	410	9	0.620805	0.878468	-0.257663	-29.3553
GL192728.1	777147	777345	199	12	0.615769	0.873587	-0.257819	-43.5823
GL194444.1	73266	73382	117	8	0.66986	0.927694	-0.257834	-27.9977
GL193309.1	373965	374137	173	4	0.394789	0.652624	-0.257835	-12.1194
GL194809.1	61763	62090	328	54	0.671625	0.92947	-0.257845	-178.142
GL193764.1	97146	97311	166	14	0.666971	0.924891	-0.257921	-44.0709
GL192792.1	444747	444995	249	14	0.495461	0.753429	-0.257968	-44.057
GL192931.1	460754	460914	161	6	0.279655	0.537749	-0.258094	-16.6285
GL193161.1	432874	432927	54	4	0.482168	0.740336	-0.258169	-12.7529
GL192669.1	1313597	1313717	121	4	0.565988	0.824197	-0.258209	-15.077
GL194417.1	92837	93014	178	6	0.695803	0.954052	-0.258248	-23.9777
GL192431.1	2648036	2648338	303	6	0.656417	0.914746	-0.25833	-23.7098
GL192353.1	4130565	4131167	603	4	0.398106	0.656568	-0.258462	-13.5481
GL192400.1	540504	540560	57	6	0.675234	0.933695	-0.258462	-17.6102
GL193794.1	235364	235497	134	6	0.629771	0.888313	-0.258542	-20.1206
GL193941.1	392669	392980	312	6	0.38865	0.647265	-0.258615	-17.8559
GL194363.1	200931	201100	170	6	0.351044	0.609739	-0.258696	-18.9407
GL192347.1	4001449	4001943	495	54	0.56599	0.824703	-0.258713	-211.542
GL193985.1	283377	283571	195	18	0.489137	0.747914	-0.258778	-56.862
GL192896.1	1114513	1114645	133	4	0.545464	0.804374	-0.25891	-13.8569
GL194157.1	283367	283524	158	4	0.634836	0.893779	-0.258943	-14.4145
GL193142.1	609177	609413	237	16	0.212893	0.471854	-0.258961	-53.1636
GL194221.1	287865	288408	544	8	0.558879	0.817883	-0.259004	-27.8767
GL194927.1	56513	56737	225	4	0.46989	0.728964	-0.259074	-13.1794
GL193186.1	548737	549034	298	12	0.409895	0.668977	-0.259082	-38.068
GL192465.1	2521471	2521619	149	8	0.602054	0.861146	-0.259092	-25.2314
GL192974.1	226635	227061	427	34	0.277085	0.536193	-0.259108	-117.15
GL192413.1	1012675	1012987	313	24	0.525386	0.784508	-0.259122	-75.1989
GL192625.1	864489	865154	666	10	0.652293	0.911444	-0.259152	-34.7224
GL192778.1	58475	58578	104	4	0.531806	0.791088	-0.259282	-12.8121
GL192887.1	1188760	1188851	92	8	0.474635	0.733959	-0.259324	-26.5481
GL193355.1	433586	433651	66	4	0.485233	0.744564	-0.259331	-12.957
GL192663.1	14094	14265	172	6	0.620149	0.879645	-0.259496	-21.9907
GL192827.1	95471	95551	81	8	0.567652	0.827154	-0.259502	-22.5379
GL192804.1	273673	273739	67	6	0.601846	0.86142	-0.259574	-19.5648
GL192683.1	1633226	1633352	127	4	0.566798	0.826412	-0.259613	-13.8281
GL194438.1	71401	71584	184	4	0.648135	0.907852	-0.259717	-14.5867
GL192696.1	289896	289967	72	6	0.361806	0.621567	-0.259761	-16.5487
GL193795.1	113938	114115	178	4	0.592727	0.852567	-0.25984	-14.6901
GL192496.1	1887724	1887801	78	4	0.527311	0.787151	-0.25984	-12.1848
GL193673.1	167686	167772	87	6	0.680616	0.940542	-0.259925	-16.465
GL192670.1	415576	415761	186	4	0.691873	0.95193	-0.260057	-16.6439
GL192617.1	928009	928274	266	6	0.589545	0.849726	-0.260181	-19.5388
GL193238.1	500417	500577	161	4	0.525243	0.785462	-0.26022	-12.9666
GL192501.1	1011521	1011708	188	4	0.70462	0.964855	-0.260235	-11.985
GL193653.1	513573	513655	83	4	0.528234	0.788547	-0.260313	-11.5638
GL193078.1	52713	52919	207	4	0.615435	0.875852	-0.260417	-11.7542
GL192353.1	3006152	3006517	366	4	0.353067	0.613536	-0.260469	-14.4706
GL192358.1	3414761	3414921	161	4	0.574122	0.834747	-0.260625	-13.5675
GL192664.1	968908	969073	166	4	0.537196	0.798073	-0.260877	-12.7913
GL194106.1	271336	271560	225	4	0.654525	0.915655	-0.261129	-13.8281
GL192985.1	477902	478514	613	10	0.543341	0.804517	-0.261176	-32.7495
GL193853.1	425388	425683	296	26	0.558915	0.820169	-0.261254	-85.7234
GL192427.1	736368	736546	179	4	0.299577	0.560836	-0.261259	-13.0303
GL193818.1	43557	43772	216	6	0.632999	0.894447	-0.261447	-21.1673
GL194286.1	248645	248704	60	4	0.450426	0.711902	-0.261475	-12.4874
GL193915.1	349421	349599	179	6	0.551834	0.813395	-0.261561	-18.2223
GL193978.1	110522	110577	56	10	0.358305	0.619866	-0.261562	-27.5584
GL192733.1	1382124	1382276	153	14	0.490425	0.752027	-0.261602	-42.7736
GL192890.1	897083	897157	75	4	0.0967744	0.358659	-0.261884	-14.6923
GL192655.1	744602	744673	72	11	0.615651	0.877554	-0.261903	-30.4205
GL193821.1	207660	207812	153	4	0.448009	0.71	-0.261991	-13.5559
GL193493.1	274589	274668	80	22	0.640742	0.902808	-0.262065	-64.8142
GL194778.1	46866	47072	207	4	0.322871	0.584992	-0.262122	-12.6637
GL193447.1	73412	73555	144	14	0.392381	0.654587	-0.262206	-41.3784
GL193897.1	122141	122392	252	22	0.660784	0.923232	-0.262448	-84.7936
GL193434.1	535173	535404	232	4	0.153328	0.415805	-0.262477	-14.9624
GL193572.1	1572	1688	117	4	0.565644	0.828206	-0.262562	-12.8162
GL192465.1	2217998	2218140	143	34	0.254089	0.516683	-0.262594	-92.1103
GL192538.1	1949706	1950401	696	10	0.402802	0.665455	-0.262653	-22.0139
GL192970.1	388173	388354	182	4	0.519919	0.782623	-0.262704	-14.5632
GL192724.1	1322451	1322671	221	4	0.65486	0.917608	-0.262749	-14.2432
GL193189.1	327069	327352	284	4	0.275821	0.538604	-0.262783	-16.8681
GL192411.1	1759887	1760004	118	4	0.608261	0.871062	-0.262801	-12.2058
GL193115.1	502033	502136	104	26	0.586909	0.849903	-0.262994	-82.3336
GL193548.1	357065	357241	177	40	0.3883	0.651314	-0.263014	-140.68
GL193953.1	289432	289634	203	4	0.598178	0.861214	-0.263036	-12.2445
GL192734.1	1518728	1518834	107	7	0.517729	0.780819	-0.26309	-19.0682
GL193640.1	53149	53259	111	4	0.616837	0.880104	-0.263267	-15.3822
GL192409.1	1631906	1632013	108	4	0.554632	0.818047	-0.263415	-13.9367
GL192769.1	373933	374085	153	8	0.400163	0.663698	-0.263535	-25.3736
GL192887.1	1192815	1193066	252	6	0.504534	0.768077	-0.263543	-20.3782
GL193119.1	944695	944941	247	8	0.567155	0.830709	-0.263554	-22.5557
GL193388.1	144367	144461	95	8	0.599841	0.863668	-0.263828	-24.6487
GL193026.1	80792	80914	123	18	0.412526	0.676371	-0.263845	-63.6387
GL192396.1	2774757	2774880	124	4	0.579762	0.843768	-0.264006	-11.9488
GL192559.1	1352270	1352500	231	6	0.63856	0.902664	-0.264104	-23.6583
GL192398.1	1473602	1473925	324	16	0.150446	0.414571	-0.264126	-50.3056
GL193099.1	269169	269249	81	4	0.411815	0.675947	-0.264132	-14.001
GL192409.1	723134	723186	53	5	0.59947	0.863719	-0.264249	-18.0909
GL193351.1	510229	510288	60	4	0.698197	0.962566	-0.264369	-14.8626
GL195305.1	4966	5182	217	4	0.371137	0.635539	-0.264402	-14.7673
GL192725.1	481439	481596	158	4	0.461989	0.726581	-0.264591	-11.4551
GL192377.1	1656076	1656202	127	8	0.530346	0.794942	-0.264596	-27.9064
GL192358.1	4458818	4459224	407	16	0.516934	0.781609	-0.264674	-51.9061
GL192338.1	2733907	2734723	817	68	0.50818	0.772949	-0.264769	-221.593
GL192832.1	222978	223097	120	6	0.518001	0.782819	-0.264818	-17.6022
GL193121.1	683862	684131	270	14	0.380134	0.645024	-0.26489	-42.3117
GL194127.1	311259	311462	204	6	0.638775	0.903733	-0.264958	-21.2579
GL193775.1	469657	469905	249	4	0.675898	0.940913	-0.265015	-16.67
GL192973.1	450673	450759	87	4	0.479941	0.745031	-0.265091	-11.6544
GL195192.1	37755	37891	137	4	0.559393	0.82472	-0.265327	-12.3854
GL193121.1	485106	485170	65	4	0.663436	0.92882	-0.265384	-14.3498
GL192383.1	2940596	2940649	54	4	0.604772	0.870196	-0.265424	-14.1557
GL192507.1	875332	875448	117	6	0.195696	0.461345	-0.265649	-19.7121
GL194824.1	76640	77018	379	30	0.409685	0.675358	-0.265673	-105.396
GL194040.1	32500	32729	230	6	0.617902	0.883601	-0.265699	-19.7553
GL192721.1	1003492	1003690	199	4	0.624124	0.889852	-0.265728	-13.3535
GL192923.1	1050938	1051001	64	4	0.380714	0.646469	-0.265754	-11.9534
GL193337.1	26682	26879	198	6	0.458661	0.724459	-0.265798	-19.2853
GL193543.1	222026	222238	213	4	0.44123	0.707043	-0.265814	-11.7001
GL194980.1	4448	4571	124	4	0.56635	0.832187	-0.265838	-13.3392
GL194859.1	112411	112653	243	6	0.58066	0.846546	-0.265886	-19.2969
GL193344.1	690540	690663	124	6	0.560719	0.826612	-0.265894	-22.3142
GL192453.1	1157183	1157360	178	4	0.354586	0.620609	-0.266023	-12.0085
GL193778.1	450160	450624	465	18	0.637665	0.903772	-0.266107	-59.0161
GL193454.1	571096	571213	118	8	0.687951	0.954073	-0.266122	-24.3492
GL192725.1	795161	795230	70	4	0.602991	0.869144	-0.266153	-12.6105
GL193109.1	967822	967951	130	4	0.591317	0.857551	-0.266233	-12.5994
GL192352.1	759459	759534	76	4	0.698387	0.964624	-0.266237	-11.992
GL193410.1	458674	458870	197	5	0.623338	0.889635	-0.266297	-15.8432
GL192653.1	1497190	1497431	242	6	0.560699	0.827006	-0.266307	-17.3944
GL193987.1	360773	360899	127	6	0.413146	0.679556	-0.26641	-17.7273
GL192496.1	1081500	1081553	54	4	0.63841	0.904831	-0.266421	-12.8836
GL193205.1	163004	163117	114	4	0.569651	0.836189	-0.266539	-16.1227
GL194034.1	359182	359237	56	4	0.6917	0.958248	-0.266548	-14.4177
GL193477.1	350460	351336	877	8	0.361076	0.627638	-0.266563	-29.4904
GL193025.1	332532	332752	221	16	0.667824	0.934575	-0.266751	-52.1217
GL193895.1	38915	38986	72	4	0.161639	0.428407	-0.266768	-11.1603
GL192502.1	1736913	1736973	61	6	0.601572	0.868396	-0.266824	-19.4613
GL194016.1	351131	351198	68	12	0.630499	0.897617	-0.267118	-32.4311
GL193011.1	37837	37960	124	4	0.652118	0.91924	-0.267122	-15.4048
GL194413.1	188228	188349	122	8	0.432341	0.699516	-0.267174	-22.6386
GL193975.1	32326	33790	1465	10	0.67472	0.941918	-0.267198	-38.7703
GL192382.1	2486720	2486924	205	8	0.209507	0.476749	-0.267241	-23.0038
GL192504.1	296121	296478	358	8	0.283308	0.550564	-0.267256	-24.9719
GL192524.1	308027	308145	119	6	0.574794	0.842052	-0.267259	-16.8951
GL193830.1	11507	11673	167	14	0.475344	0.74267	-0.267325	-43.8679
GL193072.1	623786	624213	428	4	0.632188	0.899589	-0.267401	-14.1206
GL193349.1	470555	471018	464	34	0.549933	0.81738	-0.267447	-119.247
GL192799.1	987445	988481	1037	72	0.355026	0.622521	-0.267495	-236.789
GL193673.1	234141	234240	100	4	0.534297	0.802078	-0.267781	-12.1835
GL193344.1	158927	159142	216	4	0.496117	0.763931	-0.267814	-11.7073
GL193364.1	349496	349701	206	4	0.515998	0.783835	-0.267837	-11.6879
GL192899.1	1042544	1042854	311	4	0.504256	0.772197	-0.267941	-16.9095
GL193279.1	714467	714851	385	6	0.599134	0.867085	-0.267951	-23.7553
GL192899.1	830411	830616	206	8	0.667289	0.935286	-0.267996	-26.6171
GL194699.1	108989	109056	68	4	0.493287	0.761298	-0.268011	-13.1011
GL192811.1	104033	104371	339	30	0.217942	0.486149	-0.268207	-103.518
GL192860.1	473824	474021	198	10	0.354753	0.62311	-0.268357	-30.1613
GL193344.1	688530	688671	142	4	0.576888	0.845515	-0.268627	-13.5192
GL192936.1	1072253	1072362	110	4	0.658946	0.927673	-0.268727	-14.0802
GL192579.1	905267	905384	118	4	0.713422	0.982459	-0.269036	-14.1605
GL192887.1	418596	419025	430	17	0.418891	0.687928	-0.269037	-50.8669
GL196037.1	10047	10797	751	9	0.531612	0.800679	-0.269067	-26.9033
GL193867.1	118837	119127	291	14	0.554689	0.823816	-0.269127	-51.9935
GL192501.1	2009764	2009999	236	4	0.69798	0.967164	-0.269184	-16.1836
GL194238.1	39855	40102	248	10	0.551191	0.82042	-0.26923	-29.6346
GL193141.1	400043	400130	88	4	0.506676	0.776007	-0.269332	-14.0547
GL192646.1	1164471	1164529	59	4	0.567543	0.836879	-0.269336	-12.2725
GL192941.1	616686	616780	95	10	0.47689	0.746256	-0.269367	-30.4733
GL192504.1	2192382	2192510	129	6	0.630566	0.899943	-0.269377	-17.5937
GL194951.1	35628	35739	112	5	0.575444	0.844886	-0.269442	-18.052
GL192375.1	1827631	1827705	75	4	0.36934	0.638889	-0.26955	-13.5333
GL193560.1	532276	532385	110	17	0.605971	0.875532	-0.269561	-56.9765
GL193097.1	36352	36494	143	8	0.376664	0.646262	-0.269597	-23.2154
GL193975.1	62777	62956	180	6	0.675817	0.94551	-0.269694	-24.2455
GL193194.1	289590	289795	206	4	0.539531	0.809281	-0.26975	-12.3396
GL193239.1	565410	565717	308	9	0.634994	0.904783	-0.269789	-32.9283
GL195090.1	57482	57667	186	4	0.652775	0.922619	-0.269844	-13.4716
GL192923.1	591702	591818	117	6	0.614428	0.88446	-0.270031	-19.7212
GL193651.1	438317	438427	111	10	0.478023	0.748102	-0.270078	-33.549
GL192632.1	199294	199481	188	37	0.173765	0.443863	-0.270099	-90.9333
GL193102.1	105217	105488	272	6	0.59031	0.860429	-0.270119	-24.0128
GL192696.1	378899	379187	289	5	0.374726	0.644872	-0.270146	-16.4177
GL193250.1	153550	153895	346	10	0.602211	0.872435	-0.270223	-35.065
GL192422.1	581286	581415	130	4	0.648797	0.919155	-0.270358	-15.3707
GL193946.1	189852	189912	61	6	0.507173	0.777565	-0.270391	-17.1379
GL194097.1	38613	38725	113	4	0.378571	0.649058	-0.270487	-11.4245
GL192486.1	1940076	1940154	79	4	0.558078	0.828585	-0.270507	-11.8005
GL193205.1	638333	638707	375	4	0.176022	0.44653	-0.270508	-17.6411
GL192985.1	684742	684831	90	4	0.610355	0.880994	-0.270639	-13.0243
GL192704.1	337177	337247	71	4	0.423286	0.693965	-0.270679	-13.5647
GL192642.1	830608	831026	419	6	0.544761	0.815461	-0.2707	-24.1276
GL193541.1	87071	87271	201	4	0.267037	0.537747	-0.27071	-12.8908
GL193459.1	457839	457962	124	10	0.576188	0.847104	-0.270915	-34.6696
GL192497.1	1063662	1063846	185	4	0.712642	0.983595	-0.270953	-17.0636
GL193438.1	252747	252985	239	4	0.328735	0.599691	-0.270956	-11.9711
GL192805.1	1339061	1339766	706	4	0.309909	0.580982	-0.271073	-15.3677
GL192714.1	1450944	1451052	109	6	0.604306	0.875392	-0.271085	-19.043
GL192606.1	400206	400489	284	5	0.517783	0.788992	-0.271208	-15.041
GL192502.1	666102	666161	60	4	0.521755	0.793035	-0.271279	-11.3827
GL192510.1	804125	804191	67	4	0.461487	0.732855	-0.271368	-12.6794
GL192454.1	2004673	2004768	96	4	0.56421	0.835695	-0.271484	-13.3172
GL194133.1	226825	227050	226	4	0.466824	0.738429	-0.271605	-14.4179
GL192839.1	466528	466733	206	4	0.623924	0.895625	-0.271701	-14.4282
GL195153.1	65550	65759	210	6	0.510279	0.782004	-0.271725	-16.9115
GL192555.1	1453689	1453947	259	4	0.542068	0.813809	-0.271742	-12.4256
GL192482.1	1728003	1728407	405	4	0.427775	0.699542	-0.271767	-13.8921
GL193157.1	441489	441927	439	6	0.267328	0.539201	-0.271873	-21.6934
GL193374.1	150621	150844	224	6	0.551654	0.823582	-0.271928	-19.8436
GL193058.1	857430	857587	158	6	0.54055	0.812494	-0.271943	-19.594
GL194040.1	345775	345951	177	4	0.587445	0.859428	-0.271982	-17.0642
GL192390.1	322489	322561	73	4	0.693023	0.965039	-0.272015	-15.7401
GL192879.1	404750	405925	1176	177	0.412617	0.684648	-0.272031	-644.06
GL192421.1	1328774	1329080	307	22	0.411519	0.683573	-0.272055	-68.7993
GL192836.1	647099	647215	117	6	0.594292	0.866374	-0.272081	-17.732
GL193279.1	724034	724212	179	4	0.614741	0.886906	-0.272165	-12.7805
GL192609.1	335926	336351	426	18	0.237201	0.509373	-0.272173	-61.7711
GL194894.1	71953	72279	327	8	0.461716	0.733907	-0.27219	-31.4924
GL192609.1	632251	632467	217	4	0.588676	0.860955	-0.27228	-13.0851
GL192692.1	559532	559849	318	18	0.18434	0.456734	-0.272394	-63.949
GL193778.1	401525	401585	61	4	0.444247	0.716692	-0.272445	-12.3451
GL192663.1	527008	527213	206	4	0.0210151	0.293467	-0.272452	-16.863
GL193199.1	775126	775276	151	4	0.126767	0.399239	-0.272472	-12.0876
GL192669.1	484028	484237	210	4	0.558456	0.830956	-0.272499	-12.425
GL193460.1	184205	184431	227	8	0.48895	0.761576	-0.272626	-25.0707
GL192488.1	1368079	1368225	147	10	0.473616	0.746294	-0.272678	-28.2187
GL192450.1	579608	579720	113	4	0.610145	0.882826	-0.272681	-12.3192
GL195992.1	10526	10656	131	5	0.515627	0.788382	-0.272755	-15.052
GL193841.1	91223	91557	335	4	0.319435	0.59221	-0.272775	-11.9887
GL192827.1	676679	676788	110	4	0.193673	0.46663	-0.272957	-12.706
GL192423.1	2333424	2333508	85	4	0.703453	0.976445	-0.272992	-16.8627
GL192419.1	2437122	2437287	166	4	0.546624	0.819684	-0.27306	-11.6132
GL193059.1	561181	561466	286	17	0.615732	0.888813	-0.273081	-65.8699
GL192396.1	2004908	2005043	136	4	0.586013	0.859141	-0.273127	-14.0044
GL192551.1	650231	650689	459	36	0.432347	0.705538	-0.27319	-119.779
GL193599.1	566431	566661	231	4	0.554167	0.8276	-0.273433	-14.7482
GL193598.1	141564	141922	359	42	0.47878	0.752223	-0.273443	-131.973
GL193306.1	555841	556038	198	4	0.647041	0.920526	-0.273485	-15.1023
GL192800.1	1052133	1052229	97	4	0.51121	0.784712	-0.273501	-15.0112
GL192343.1	2410059	2410271	213	10	0.264234	0.53783	-0.273596	-34.8834
GL193201.1	176330	176691	362	10	0.501769	0.775417	-0.273648	-30.3796
GL193012.1	998326	998459	134	22	0.490945	0.76476	-0.273815	-64.33
GL192762.1	2274	2438	165	4	0.685519	0.959431	-0.273912	-19.3932
GL192454.1	1244298	1244348	51	4	0.447807	0.721873	-0.274066	-10.4957
GL194204.1	239755	240046	292	8	0.539255	0.813327	-0.274072	-27.7184
GL193975.1	258567	258756	190	6	0.497465	0.771547	-0.274082	-17.006
GL193210.1	419518	419646	129	4	0.464847	0.738967	-0.274119	-12.5015
GL193766.1	59140	59352	213	4	0.569364	0.843545	-0.274181	-13.5639
GL193380.1	468161	468798	638	4	0.142956	0.417186	-0.27423	-15.6779
GL193481.1	453514	454300	787	104	0.317308	0.591546	-0.274237	-370.845
GL195027.1	91547	91648	102	7	0.621495	0.895806	-0.27431	-19.5651
GL192365.1	1988497	1988727	231	4	0.44905	0.723384	-0.274333	-13.6322
GL192344.1	4515822	4515976	155	8	0.632376	0.906716	-0.27434	-29.5374
GL192584.1	406047	406109	63	4	0.641988	0.916448	-0.27446	-14.4621
GL192522.1	1941051	1941425	375	8	0.665039	0.939625	-0.274585	-29.3954
GL193394.1	486914	487352	439	4	0.613706	0.888332	-0.274626	-13.2156
GL192704.1	95632	95731	100	12	0.38347	0.658394	-0.274924	-40.5706
GL192621.1	1093554	1093879	326	8	0.666436	0.941503	-0.275067	-29.3413
GL192690.1	446797	447007	211	4	0.683273	0.958446	-0.275173	-14.8844
GL193460.1	107053	107337	285	4	0.561636	0.836845	-0.275209	-17.0738
GL193782.1	5042	5243	202	4	0.549283	0.824512	-0.27523	-13.0878
GL192440.1	1529840	1529977	138	8	0.295798	0.57111	-0.275312	-24.2831
GL192538.1	772264	772341	78	5	0.294049	0.56938	-0.275331	-16.7689
GL193293.1	675910	676104	195	8	0.55897	0.834374	-0.275404	-22.3106
GL193460.1	164200	164398	199	4	0.61293	0.888339	-0.275409	-14.3689
GL192922.1	1131164	1131419	256	17	0.234458	0.509955	-0.275496	-51.8821
GL192349.1	355064	355135	72	6	0.677017	0.952631	-0.275613	-28.484
GL194221.1	79918	79986	69	4	0.587262	0.862881	-0.275619	-11.7983
GL193358.1	639026	639295	270	32	0.587804	0.863462	-0.275658	-102.613
GL192641.1	1463478	1463723	246	4	0.613144	0.888807	-0.275663	-12.184
GL195115.1	77583	77692	110	4	0.581266	0.856934	-0.275667	-14.636
GL192887.1	1172022	1172121	100	10	0.288013	0.563703	-0.275689	-30.0887
GL193975.1	40959	41104	146	6	0.632292	0.908124	-0.275832	-23.2844
GL192917.1	203264	203418	155	4	0.490154	0.766144	-0.27599	-11.7365
GL192384.1	951990	952360	371	18	0.361408	0.637622	-0.276215	-55.3244
GL192387.1	463849	464090	242	6	0.674169	0.95042	-0.276251	-18.1178
GL192950.1	27825	27916	92	4	0.502279	0.77855	-0.276271	-14.3461
GL193281.1	364018	364068	51	12	0.172004	0.448312	-0.276308	-38.6366
GL193411.1	290764	290835	72	8	0.639393	0.915844	-0.276451	-25.2072
GL192729.1	1034769	1034852	84	4	0.601908	0.87841	-0.276502	-10.9369
GL192821.1	513613	513711	99	20	0.462991	0.739505	-0.276514	-64.2692
GL193715.1	24161	24238	78	4	0.639778	0.916298	-0.27652	-15.34
GL194975.1	97428	97503	76	21	0.356535	0.633092	-0.276557	-58.7757
GL192453.1	461902	462033	132	8	0.415894	0.692664	-0.27677	-23.4556
GL193309.1	388198	388485	288	8	0.639013	0.915868	-0.276856	-30.4513
GL192591.1	248452	248680	229	4	0.574554	0.851441	-0.276887	-12.0245
GL194367.1	231160	231232	73	4	0.591268	0.868216	-0.276948	-14.4285
GL194405.1	67381	67493	113	4	0.59505	0.872272	-0.277222	-12.2719
GL192390.1	1242891	1243123	233	4	0.43646	0.713768	-0.277308	-13.0879
GL193359.1	362572	362732	161	4	0.493897	0.771322	-0.277425	-11.8528
GL192827.1	149981	150215	235	13	0.615643	0.893178	-0.277535	-53.6058
GL194066.1	158640	158911	272	18	0.467392	0.745059	-0.277667	-49.1039
GL192945.1	2312	2700	389	6	0.46461	0.742359	-0.277749	-18.4762
GL193115.1	415371	415488	118	4	0.559729	0.837486	-0.277757	-14.3869
GL192899.1	769265	769340	76	4	0.675438	0.953258	-0.27782	-14.8359
GL193524.1	542204	542262	59	6	0.636085	0.913985	-0.2779	-20.0492
GL193125.1	475434	476528	1095	4	0.608011	0.886002	-0.27799	-15.1552
GL192795.1	1202639	1202751	113	4	0.587752	0.865805	-0.278054	-13.8476
GL193953.1	280089	280306	218	6	0.594781	0.872994	-0.278213	-22.4206
GL192453.1	1936590	1936687	98	16	0.547317	0.8256	-0.278282	-51.9167
GL193503.1	462537	462735	199	10	0.601056	0.879383	-0.278327	-35.5476
GL192880.1	702404	702603	200	4	0.52518	0.803615	-0.278435	-14.6219
GL192421.1	1050947	1051109	163	11	0.432332	0.710839	-0.278507	-39.3635
GL192340.1	936357	936717	361	12	0.334227	0.612737	-0.278509	-37.0481
GL193574.1	145945	146749	805	6	0.268999	0.547512	-0.278512	-17.7794
GL192542.1	486847	487376	530	52	0.622957	0.901575	-0.278618	-208.115
GL193234.1	549194	549294	101	4	0.517779	0.796464	-0.278685	-13.3574
GL192958.1	959869	959931	63	4	0.531859	0.81057	-0.278712	-18.6683
GL193157.1	229303	229552	250	6	0.25337	0.532122	-0.278751	-20.1038
GL192569.1	677880	677980	101	4	0.598477	0.877237	-0.27876	-15.6016
GL192729.1	1022832	1023014	183	4	0.599762	0.878524	-0.278763	-12.3388
GL192848.1	505024	505234	211	6	0.535959	0.814725	-0.278766	-20.2133
GL194745.1	102250	102398	149	6	0.304132	0.582904	-0.278772	-17.598
GL192527.1	1714079	1714374	296	4	0.646059	0.924836	-0.278777	-18.2734
GL192553.1	663365	663479	115	4	0.10632	0.385098	-0.278778	-14.1556
GL194117.1	134418	134550	133	4	0.418891	0.697673	-0.278782	-11.5068
GL192411.1	2965605	2965987	383	32	0.138011	0.416929	-0.278918	-118.302
GL192380.1	129502	129556	55	12	0.400297	0.679338	-0.279041	-33.544
GL193169.1	657434	658080	647	10	0.558688	0.837842	-0.279154	-38.4389
GL192837.1	264056	264251	196	4	0.61942	0.898641	-0.279221	-12.4657
GL192658.1	1650228	1650336	109	5	0.688402	0.967747	-0.279345	-16.4435
GL193533.1	628150	628247	98	4	0.516483	0.795923	-0.27944	-11.5804
GL193232.1	318910	318982	73	4	0.436985	0.716515	-0.27953	-12.2123
GL193018.1	875309	875427	119	4	0.514662	0.794214	-0.279553	-14.361
GL192390.1	1958901	1959040	140	4	0.643508	0.92307	-0.279562	-13.3216
GL193012.1	997721	997975	255	18	0.458387	0.737993	-0.279605	-48.1608
GL193029.1	934750	934830	81	4	0.598832	0.878514	-0.279682	-13.2279
GL194084.1	244317	244601	285	4	0.212559	0.492334	-0.279775	-14.3948
GL192630.1	541603	541675	73	6	0.542013	0.821805	-0.279792	-17.3559
GL192377.1	2540153	2540207	55	4	0.442976	0.722804	-0.279829	-12.3236
GL192931.1	600123	600234	112	4	0.501055	0.780915	-0.279859	-12.6412
GL192966.1	56634	56820	187	4	0.526661	0.806523	-0.279861	-12.8538
GL192438.1	2110324	2110535	212	4	0.607486	0.887363	-0.279877	-12.8445
GL192705.1	366182	366494	313	11	0.421768	0.701676	-0.279908	-32.2278
GL192621.1	1096734	1096887	154	4	0.669458	0.949427	-0.279969	-14.7491
GL193465.1	502406	502470	65	4	0.559605	0.839622	-0.280017	-12.0503
GL193488.1	217963	218034	72	4	0.479934	0.75997	-0.280036	-12.6475
GL193149.1	6136	6305	170	4	0.282486	0.562544	-0.280058	-12.2476
GL192396.1	3178778	3178931	154	4	0.355954	0.636094	-0.280141	-13.2975
GL192427.1	2543810	2543971	162	4	0.314095	0.594281	-0.280186	-14.0591
GL195547.1	21414	21709	296	10	0.608878	0.889069	-0.280191	-38.1457
GL192613.1	816944	817166	223	4	0.380796	0.661044	-0.280249	-13.4829
GL192670.1	1247213	1247485	273	4	0.567705	0.848023	-0.280318	-17.6914
GL194570.1	136726	136786	61	10	0.514254	0.794577	-0.280323	-32.0326
GL192551.1	690441	690515	75	7	0.624184	0.90455	-0.280365	-18.3638
GL192387.1	2681446	2681560	115	5	0.478988	0.759382	-0.280394	-18.8549
GL193697.1	414618	415260	643	12	0.555284	0.835813	-0.280529	-36.5959
GL193623.1	576985	577414	430	4	0.0221576	0.302786	-0.280628	-18.7654
GL192429.1	1351805	1351864	60	8	0.433087	0.71372	-0.280632	-21.133
GL192382.1	2626530	2626881	352	14	0.537974	0.818623	-0.280649	-53.677
GL194110.1	315919	316001	83	4	0.672717	0.9534	-0.280684	-14.5964
GL192641.1	1047308	1047386	79	4	0.689105	0.969807	-0.280702	-18.2882
GL192438.1	1195482	1195581	100	4	0.542087	0.823013	-0.280925	-14.6501
GL192357.1	1808819	1809307	489	22	0.365601	0.646545	-0.280944	-79.2605
GL193099.1	56605	56665	61	8	0.623831	0.904776	-0.280945	-29.8526
GL192705.1	311306	311356	51	4	0.605455	0.886574	-0.281119	-15.5755
GL192870.1	469009	469343	335	30	0.55566	0.836808	-0.281147	-107.576
GL192354.1	2337332	2337387	56	4	0.276665	0.557996	-0.281331	-12.1142
GL193237.1	464915	465097	183	6	0.514412	0.795768	-0.281356	-21.0629
GL195272.1	59079	59299	221	20	0.502265	0.783655	-0.28139	-60.8715
GL192687.1	591514	592074	561	4	0.415011	0.696403	-0.281391	-12.7333
GL193503.1	519961	520036	76	4	0.602487	0.883918	-0.281431	-12.527
GL192454.1	65819	66000	182	6	0.344009	0.625619	-0.28161	-19.6717
GL192742.1	582762	583207	446	10	0.566072	0.847704	-0.281632	-27.8317
GL193513.1	329177	329262	86	6	0.46064	0.742282	-0.281642	-20.2641
GL192426.1	822915	823141	227	13	0.434296	0.716032	-0.281736	-36.4815
GL192410.1	136598	136778	181	4	0.564765	0.846557	-0.281791	-14.8347
GL192527.1	1136119	1136238	120	4	0.399972	0.681891	-0.28192	-12.0394
GL193405.1	627731	627791	61	6	0.542175	0.824155	-0.28198	-18.5419
GL193078.1	710386	710555	170	22	0.236244	0.518275	-0.282032	-76.153
GL193148.1	109623	109863	241	6	0.582807	0.864917	-0.28211	-20.105
GL192400.1	1925093	1925194	102	4	0.635958	0.918082	-0.282123	-11.7099
GL192493.1	732547	732779	233	4	0.0794507	0.361583	-0.282132	-13.0883
GL192368.1	2027081	2027280	200	6	0.624779	0.907085	-0.282306	-17.977
GL192520.1	58784	58875	92	4	0.361153	0.643484	-0.282332	-11.5871
GL194212.1	47443	47642	200	4	0.443101	0.725546	-0.282445	-15.5229
GL192450.1	2479411	2479646	236	5	0.520888	0.803426	-0.282537	-22.4038
GL194511.1	128923	129075	153	4	0.381783	0.66434	-0.282557	-11.2232
GL192405.1	1388616	1388748	133	8	0.475366	0.758129	-0.282763	-24.6891
GL192450.1	1406839	1407079	241	4	0.329183	0.611948	-0.282765	-11.6136
GL192353.1	1421984	1422368	385	4	0.563878	0.846694	-0.282816	-17.1667
GL192338.1	892941	893162	222	6	0.501894	0.784729	-0.282836	-21.7568
GL192777.1	951647	951785	139	5	0.639437	0.922293	-0.282856	-13.5224
GL193549.1	201947	202032	86	4	0.570487	0.853395	-0.282909	-15.0263
GL193014.1	326597	326808	212	12	0.564712	0.847625	-0.282913	-42.7724
GL192885.1	599249	599526	278	6	0.289887	0.572852	-0.282965	-18.3574
GL192797.1	1358829	1359045	217	6	0.421483	0.704563	-0.28308	-17.1474
GL193027.1	894396	894476	81	4	0.483431	0.766526	-0.283095	-14.4362
GL192341.1	3574298	3574428	131	4	0.556412	0.83956	-0.283148	-14.428
GL192500.1	881008	881060	53	4	0.612338	0.895571	-0.283233	-12.8453
GL193763.1	102607	102977	371	12	0.622552	0.90581	-0.283257	-37.7064
GL192622.1	1699049	1699263	215	4	0.359056	0.642513	-0.283457	-13.003
GL192611.1	677232	677366	135	4	0.455547	0.739026	-0.283479	-11.1837
GL192450.1	2003070	2003249	180	4	0.56122	0.8449	-0.283681	-15.072
GL193192.1	88688	88773	86	6	0.481493	0.7652	-0.283708	-17.1624
GL193000.1	877054	877122	69	6	0.486026	0.769761	-0.283735	-20.0627
GL193141.1	428625	428692	68	4	0.523898	0.807648	-0.28375	-10.7509
GL195136.1	26948	27015	68	7	0.383035	0.66686	-0.283825	-17.8324
GL192557.1	94807	94871	65	6	0.651474	0.935346	-0.283872	-18.0244
GL192493.1	1392352	1392459	108	4	0.607872	0.891759	-0.283886	-14.4625
GL192641.1	1125529	1125591	63	6	0.573787	0.857783	-0.283997	-18.627
GL193026.1	742980	743393	414	36	0.298378	0.582571	-0.284192	-128.983
GL192864.1	1051063	1051283	221	4	0.488248	0.772485	-0.284237	-15.3348
GL192582.1	1911615	1912079	465	6	0.336122	0.620505	-0.284383	-21.2721
GL196018.1	9160	9339	180	30	0.568648	0.853053	-0.284405	-88.0797
GL192339.1	3833598	3834382	785	108	0.549434	0.833855	-0.28442	-425.22
GL192524.1	1899562	1899612	51	4	0.637141	0.921657	-0.284516	-13.3311
GL192501.1	2236777	2236837	61	4	0.503522	0.788077	-0.284554	-11.2755
GL192363.1	256474	256574	101	6	0.664385	0.94909	-0.284705	-18.1131
GL193669.1	297570	297740	171	4	0.302184	0.586915	-0.284731	-11.8618
GL192409.1	1593468	1593622	155	6	0.522285	0.807054	-0.284769	-20.0119
GL194923.1	3754	3876	123	6	0.430534	0.715323	-0.284789	-22.0216
GL193295.1	136786	137029	244	4	0.454085	0.738891	-0.284806	-12.139
GL192342.1	3607408	3607470	63	6	0.525114	0.809922	-0.284809	-17.8978
GL194828.1	74564	75058	495	46	0.0586034	0.34343	-0.284827	-215.088
GL192452.1	1448455	1448658	204	10	0.611568	0.896432	-0.284864	-28.3864
GL193164.1	414955	415032	78	4	0.388738	0.673751	-0.285013	-10.8953
GL193234.1	719763	720005	243	4	0.469977	0.754993	-0.285016	-16.1915
GL192800.1	1057372	1057509	138	4	0.469856	0.754876	-0.28502	-15.1575
GL192566.1	1594444	1594670	227	5	0.44819	0.733293	-0.285103	-18.526
GL194734.1	37072	37231	160	4	0.232119	0.517246	-0.285127	-13.8729
GL192785.1	1253633	1253734	102	4	0.51151	0.796644	-0.285133	-12.3388
GL192774.1	241923	242164	242	55	0.602483	0.887731	-0.285248	-195.581
GL194777.1	11688	12102	415	4	0.238352	0.523602	-0.28525	-14.2662
GL195630.1	22588	22978	391	12	0.267788	0.553067	-0.285279	-37.6292
GL192456.1	1944206	1944433	228	4	0.57194	0.857227	-0.285287	-13.4568
GL195587.1	26816	26887	72	4	0.534308	0.819697	-0.285389	-11.0375
GL193232.1	623781	623871	91	4	0.69972	0.985187	-0.285467	-16.9441
GL192888.1	3475	3527	53	4	0.622304	0.9078	-0.285497	-13.5132
GL193460.1	93512	93902	391	4	0.534652	0.820158	-0.285506	-17.7392
GL193132.1	268986	269207	222	4	0.624236	0.909765	-0.285529	-17.3266
GL193234.1	723350	723524	175	6	0.445764	0.731435	-0.285671	-17.733
GL192599.1	19702	19875	174	4	0.417058	0.702849	-0.285791	-13.3429
GL193607.1	363656	363825	170	7	0.143307	0.42916	-0.285853	-18.9808
GL192365.1	3887046	3887289	244	8	0.500723	0.786726	-0.286003	-28.5858
GL192688.1	1364761	1365011	251	4	0.378271	0.664283	-0.286011	-14.6668
GL195052.1	37382	37471	90	14	0.503855	0.789871	-0.286016	-42.0236
GL192582.1	1681933	1682253	321	4	0.0198653	0.3059	-0.286035	-19.7693
GL192421.1	815386	815452	67	6	0.656908	0.943111	-0.286203	-29.1611
GL192845.1	1259077	1259156	80	4	0.518275	0.804539	-0.286265	-13.5131
GL192613.1	1782418	1782661	244	8	0.52775	0.814079	-0.28633	-21.794
GL193622.1	16941	17163	223	4	0.595061	0.881439	-0.286378	-13.5054
GL192465.1	834774	834972	199	8	0.608776	0.895295	-0.286519	-21.0517
GL193222.1	144251	144454	204	9	0.388261	0.674794	-0.286533	-31.0262
GL193083.1	232356	232531	176	4	0.13771	0.424293	-0.286583	-12.3405
GL193458.1	558987	559088	102	4	0.501298	0.787908	-0.28661	-12.3014
GL192450.1	917026	917230	205	6	0.566012	0.852781	-0.28677	-17.7559
GL193181.1	231612	231874	263	6	0.599108	0.885884	-0.286775	-28.2205
GL192476.1	645655	645885	231	24	0.633886	0.920694	-0.286809	-88.8134
GL193135.1	481174	481660	487	34	0.317112	0.60395	-0.286839	-108.232
GL193678.1	373405	373457	53	4	0.574517	0.861376	-0.286859	-12.999
GL193638.1	161044	161170	127	4	0.697128	0.984094	-0.286966	-14.9
GL193414.1	19061	19191	131	4	0.652218	0.939364	-0.287147	-17.1103
GL192449.1	1789256	1789535	280	4	0.641306	0.928568	-0.287262	-16.3737
GL193297.1	695133	695188	56	4	0.588517	0.875783	-0.287266	-13.248
GL193469.1	192639	192829	191	10	0.447429	0.734837	-0.287408	-31.5863
GL194146.1	54667	54718	52	5	0.232588	0.520053	-0.287464	-15.8494
GL193323.1	250660	250909	250	6	0.514076	0.801591	-0.287514	-16.9231
GL192343.1	958469	958547	79	10	0.341521	0.62904	-0.287519	-31.3915
GL195677.1	17940	18399	460	25	0.361232	0.648776	-0.287543	-71.3305
GL192721.1	1376011	1376134	124	4	0.466129	0.753676	-0.287547	-14.6693
GL194094.1	210748	210963	216	4	0.447043	0.734591	-0.287548	-16.2701
GL192418.1	755516	755644	129	4	0.579161	0.866811	-0.28765	-11.3493
GL194601.1	170610	170678	69	4	0.349452	0.637239	-0.287787	-12.6211
GL193726.1	409289	409483	195	4	0.418257	0.706073	-0.287816	-12.5664
GL192949.1	996111	996255	145	4	0.594808	0.882677	-0.287868	-14.9662
GL195161.1	14370	16802	2433	4	0.567147	0.855178	-0.288031	-18.2576
GL192428.1	1565157	1565278	122	8	0.650143	0.938324	-0.288181	-28.2862
GL192454.1	1568278	1568553	276	6	0.518863	0.807081	-0.288218	-22.9803
GL192696.1	101442	101813	372	4	0.260663	0.548969	-0.288306	-14.2981
GL193147.1	377526	377679	154	4	0.574562	0.863027	-0.288464	-15.0977
GL193279.1	716520	716733	214	6	0.579281	0.867806	-0.288525	-21.6781
GL192835.1	1073343	1073562	220	10	0.329053	0.617639	-0.288586	-36.0315
GL192827.1	27205	27301	97	4	0.466852	0.755466	-0.288614	-11.8308
GL192429.1	1817409	1817511	103	4	0.513161	0.801931	-0.288769	-12.3754
GL192341.1	5075234	5075359	126	4	0.352787	0.641715	-0.288928	-14.3492
GL195038.1	3426	3543	118	4	0.0218094	0.31079	-0.288981	-16.5466
GL192644.1	1084820	1085144	325	8	0.47579	0.764846	-0.289056	-27.7454
GL192756.1	818602	818730	129	4	0.679805	0.968903	-0.289098	-17.6619
GL193364.1	11845	11995	151	4	0.295911	0.585136	-0.289225	-12.479
GL192887.1	324358	324606	249	4	0.410327	0.699587	-0.28926	-14.4273
GL193234.1	699047	699098	52	4	0.45033	0.739632	-0.289301	-15.0405
GL193474.1	560177	560812	636	10	0.593396	0.882738	-0.289341	-42.7428
GL192692.1	692887	693275	389	26	0.458347	0.747786	-0.28944	-81.245
GL193894.1	120051	120206	156	6	0.426872	0.716398	-0.289527	-19.5907
GL192633.1	1571799	1571989	191	4	0.552796	0.842348	-0.289553	-10.7962
GL193217.1	16488	16539	52	4	0.696917	0.986613	-0.289697	-16.6813
GL192804.1	264420	264522	103	6	0.478171	0.767958	-0.289787	-16.944
GL192749.1	468218	468526	309	12	0.388422	0.678309	-0.289887	-40.6394
GL192341.1	3459009	3459494	486	4	0.595145	0.885095	-0.28995	-13.4323
GL192696.1	688094	688416	323	4	0.388227	0.678229	-0.290002	-14.6424
GL193350.1	465975	466301	327	6	0.441256	0.731271	-0.290015	-22.6299
GL193062.1	213509	213647	139	8	0.355593	0.645636	-0.290043	-23.5677
GL193157.1	435392	435525	134	6	0.32246	0.612541	-0.290081	-16.7586
GL194837.1	42794	42953	160	4	0.600686	0.8908	-0.290115	-17.3634
GL192661.1	1514935	1514998	64	4	0.583761	0.873877	-0.290115	-15.1999
GL192889.1	78027	78586	560	58	0.22248	0.512598	-0.290119	-215.606
GL193342.1	525525	525658	134	37	0.165468	0.455598	-0.29013	-120.265
GL192413.1	346173	346339	167	4	0.596003	0.886141	-0.290138	-14.8523
GL194444.1	157490	157568	79	4	0.546715	0.836892	-0.290177	-12.0077
GL193054.1	915908	916119	212	6	0.523832	0.814045	-0.290213	-24.0455
GL192684.1	1169078	1169253	176	4	0.539532	0.829756	-0.290224	-11.3002
GL192810.1	507803	508131	329	5	0.529394	0.819677	-0.290283	-20.4264
GL192799.1	342256	342326	71	19	0.216641	0.50695	-0.290308	-47.9613
GL192450.1	2333871	2334056	186	4	0.58351	0.873949	-0.290439	-14.7742
GL193234.1	759696	759928	233	4	0.470981	0.761669	-0.290688	-13.7588
GL193638.1	233555	233673	119	6	0.187369	0.478141	-0.290773	-21.0061
GL192399.1	2787025	2787226	202	4	0.32712	0.617942	-0.290821	-14.7216
GL193000.1	766253	766452	200	6	0.536553	0.827407	-0.290854	-20.4767
GL193928.1	327324	327391	68	18	0.553344	0.844318	-0.290974	-65.716
GL192578.1	1637106	1637399	294	6	0.40601	0.697152	-0.291142	-20.0616
GL195409.1	43435	43657	223	4	0.44038	0.731591	-0.291211	-16.3784
GL192388.1	486673	486900	228	8	0.517354	0.808612	-0.291258	-24.4628
GL193459.1	532500	532746	247	8	0.317269	0.608546	-0.291277	-25.1535
GL192859.1	769226	769302	77	10	0.478373	0.769693	-0.29132	-30.9952
GL193055.1	411881	412272	392	8	0.433456	0.724795	-0.291338	-24.9984
GL192966.1	251192	251364	173	4	0.587481	0.879022	-0.291541	-11.3621
GL193209.1	631664	631885	222	14	0.253981	0.545601	-0.29162	-43.5118
GL192954.1	576908	577138	231	8	0.210269	0.501954	-0.291685	-21.6823
GL194210.1	98071	98274	204	22	0.426007	0.717736	-0.29173	-73.345
GL193403.1	13807	14090	284	8	0.385703	0.677669	-0.291966	-24.6202
GL193494.1	356874	357025	152	6	0.500711	0.792735	-0.292024	-20.6508
GL192429.1	1591927	1591982	56	18	0.255993	0.548179	-0.292186	-50.4496
GL192558.1	165502	165632	131	4	0.628345	0.920571	-0.292226	-14.9893
GL192501.1	912187	912910	724	4	0.438524	0.730876	-0.292352	-14.9601
GL194102.1	21130	21380	251	10	0.600964	0.893322	-0.292357	-36.7839
GL192402.1	817434	817573	140	8	0.415591	0.707971	-0.292379	-25.3829
GL193465.1	537904	537991	88	4	0.575392	0.867978	-0.292586	-16.0522
GL193394.1	286013	286542	530	70	0.115319	0.407923	-0.292604	-283.744
GL193414.1	153836	153997	162	6	0.548427	0.841035	-0.292607	-17.7052
GL193836.1	259679	259847	169	6	0.356417	0.649076	-0.292659	-19.9144
GL192591.1	1762065	1762150	86	4	0.588616	0.881307	-0.292691	-12.3337
GL192512.1	1531500	1531566	67	4	0.566066	0.858759	-0.292693	-11.9811
GL192741.1	1385389	1385698	310	4	0.558414	0.851117	-0.292703	-16.9921
GL195175.1	52556	52648	93	4	0.579462	0.872299	-0.292837	-15.0074
GL193366.1	207110	207232	123	4	0.179669	0.472597	-0.292928	-12.1027
GL194025.1	75909	76037	129	6	0.493243	0.786296	-0.293053	-19.1204
GL193841.1	341586	342335	750	4	0.534089	0.827202	-0.293113	-14.6617
GL192832.1	197906	198125	220	4	0.0380042	0.33121	-0.293205	-14.7743
GL192755.1	1431072	1431830	759	4	0.483077	0.776459	-0.293382	-15.5015
GL193013.1	798330	798380	51	4	0.494184	0.787688	-0.293505	-14.602
GL192825.1	766832	767308	477	20	0.620108	0.913682	-0.293574	-87.7414
GL193508.1	226236	226385	150	6	0.448957	0.74254	-0.293583	-18.0935
GL192697.1	529330	529446	117	6	0.447574	0.741193	-0.293619	-17.1326
GL192507.1	277033	277285	253	16	0.458759	0.752415	-0.293656	-51.375
GL192555.1	1961282	1961487	206	4	0.619683	0.913368	-0.293685	-13.6556
GL194941.1	13182	13234	53	4	0.45395	0.74773	-0.29378	-11.6661
GL193021.1	506588	506691	104	4	0.58007	0.873963	-0.293893	-14.5153
GL192464.1	2541725	2541820	96	4	0.343988	0.637888	-0.2939	-11.7094
GL192453.1	1543888	1543966	79	4	0.667498	0.961457	-0.293959	-13.0269
GL192793.1	56011	56272	262	6	0.401004	0.69501	-0.294006	-19.5624
GL192851.1	775588	775850	263	10	0.424392	0.718432	-0.294039	-35.2329
GL194468.1	61578	61825	248	4	0.0401765	0.334242	-0.294065	-10.9601
GL192511.1	1691331	1691389	59	4	0.386479	0.680601	-0.294121	-14.2706
GL192605.1	413244	413333	90	4	0.446097	0.740254	-0.294157	-11.8744
GL200966.1	715	833	119	9	0.428463	0.722625	-0.294162	-29.8591
GL192953.1	383927	384756	830	8	0.579458	0.873692	-0.294234	-34.1896
GL194194.1	1343	1612	270	6	0.435482	0.729746	-0.294264	-20.2849
GL192453.1	493158	493269	112	8	0.189195	0.483513	-0.294318	-24.7669
GL193321.1	383798	383996	199	8	0.626278	0.920596	-0.294318	-32.4137
GL194278.1	62710	62956	247	12	0.585351	0.879708	-0.294358	-41.9383
GL193378.1	227167	227313	147	4	0.529836	0.824205	-0.294369	-15.451
GL192452.1	2096573	2096960	388	94	0.621172	0.915633	-0.294462	-357.206
GL193417.1	624741	624887	147	5	0.389906	0.684506	-0.2946	-12.7679
GL192475.1	791101	791194	94	4	0.653711	0.948493	-0.294782	-12.2573
GL192533.1	1108973	1109040	68	6	0.601252	0.89604	-0.294788	-22.267
GL192353.1	1273628	1273835	208	4	0.513325	0.808132	-0.294808	-14.6968
GL194148.1	250592	250683	92	6	0.435302	0.730346	-0.295044	-18.3298
GL193864.1	93216	93403	188	8	0.487266	0.782397	-0.295132	-25.9979
GL192359.1	2499607	2499694	88	12	0.109792	0.404941	-0.295148	-30.3297
GL192564.1	1208141	1208272	132	4	0.578105	0.873294	-0.295189	-12.7175
GL194330.1	267386	267455	70	6	0.200522	0.495906	-0.295384	-16.5151
GL192368.1	2024787	2024896	110	6	0.527588	0.823029	-0.295441	-17.3217
GL192403.1	2348607	2348756	150	4	0.644219	0.939679	-0.29546	-15.1699
GL192415.1	2223301	2223388	88	10	0.483641	0.779202	-0.295561	-28.0872
GL195009.1	11254	11662	409	4	0.4311	0.726925	-0.295825	-17.9177
GL192706.1	643593	643740	148	4	0.258744	0.554607	-0.295863	-13.2745
GL192396.1	2841691	2841952	262	8	0.46197	0.758271	-0.296301	-29.9492
GL195449.1	8126	8313	188	4	0.312063	0.608477	-0.296414	-11.057
GL192575.1	902183	902327	145	4	0.571193	0.867839	-0.296646	-11.6721
GL192354.1	3552054	3552365	312	10	0.646233	0.943237	-0.297004	-39.9701
GL192495.1	430261	430313	53	4	0.638862	0.935923	-0.297061	-12.2421
GL192779.1	1224828	1225153	326	4	0.0370902	0.334201	-0.297111	-19.5749
GL192423.1	2171296	2171480	185	4	0.496069	0.793428	-0.297359	-10.4047
GL192845.1	766383	766617	235	4	0.577115	0.874549	-0.297433	-11.2905
GL192644.1	1411304	1411454	151	4	0.5467	0.844162	-0.297462	-15.5517
GL193032.1	102635	102710	76	4	0.382621	0.680368	-0.297747	-14.4528
[truncated: 1,006 more rows]
