# Supplementary material for: Whole genome bisulfite sequencing reveals DNA methylation roles in the adaptive response of wildness training giant pandas to wild environment
Source: Front Genet. 2022 Oct 11;13:995700. doi: 10.3389/fgene.2022.995700 (PMC9592921; doi:10.3389/fgene.2022.995700)
Supplement: Supplementary file 2 [file Table3.XLSX]

## Sheet: Sheet1
Table S3 Annotated results of DMRs
Promoter	Exon	Intron
ENSAMET00000000105	ENSAMET00000001438	ENSAMET00000000021
ENSAMET00000001783	ENSAMET00000001943	ENSAMET00000000060
ENSAMET00000003623	ENSAMET00000002032	ENSAMET00000000102
ENSAMET00000003719	ENSAMET00000003617	ENSAMET00000000258
ENSAMET00000003930	ENSAMET00000005329	ENSAMET00000000281
ENSAMET00000004096	ENSAMET00000005372	ENSAMET00000000295
ENSAMET00000005105	ENSAMET00000005579	ENSAMET00000000305
ENSAMET00000005585	ENSAMET00000007448	ENSAMET00000000321
ENSAMET00000006175	ENSAMET00000007981	ENSAMET00000000351
ENSAMET00000007433	ENSAMET00000008083	ENSAMET00000000357
ENSAMET00000008202	ENSAMET00000008484	ENSAMET00000000406
ENSAMET00000008212	ENSAMET00000009178	ENSAMET00000000433
ENSAMET00000009556	ENSAMET00000009962	ENSAMET00000000459
ENSAMET00000009983	ENSAMET00000009990	ENSAMET00000000541
ENSAMET00000010866	ENSAMET00000010647	ENSAMET00000000543
ENSAMET00000012588	ENSAMET00000010854	ENSAMET00000000551
ENSAMET00000013669	ENSAMET00000011257	ENSAMET00000000558
ENSAMET00000014314	ENSAMET00000011262	ENSAMET00000000584
ENSAMET00000014467	ENSAMET00000011484	ENSAMET00000000603
ENSAMET00000018252	ENSAMET00000012468	ENSAMET00000000620
ENSAMET00000018335	ENSAMET00000012588	ENSAMET00000000656
ENSAMET00000018757	ENSAMET00000013364	ENSAMET00000000691
ENSAMET00000019646	ENSAMET00000014138	ENSAMET00000000696
ENSAMET00000021193	ENSAMET00000014314	ENSAMET00000000708
ENSAMET00000021208	ENSAMET00000014560	ENSAMET00000000775
ENSAMET00000021234	ENSAMET00000015394	ENSAMET00000000777
ENSAMET00000021387	ENSAMET00000016027	ENSAMET00000000778
ENSAMET00000022467	ENSAMET00000016186	ENSAMET00000000798
ENSAMET00000022978	ENSAMET00000016266	ENSAMET00000000829
ENSAMET00000023830	ENSAMET00000016270	ENSAMET00000000889
ENSAMET00000023977	ENSAMET00000016272	ENSAMET00000000904
ENSAMET00000024126	ENSAMET00000016285	ENSAMET00000000956
ENSAMET00000024174	ENSAMET00000016537	ENSAMET00000001125
ENSAMET00000024421	ENSAMET00000016837	ENSAMET00000001149
	ENSAMET00000016930	ENSAMET00000001155
	ENSAMET00000017463	ENSAMET00000001197
	ENSAMET00000017522	ENSAMET00000001241
	ENSAMET00000017550	ENSAMET00000001243
	ENSAMET00000017562	ENSAMET00000001268
	ENSAMET00000017564	ENSAMET00000001283
	ENSAMET00000018070	ENSAMET00000001337
	ENSAMET00000018310	ENSAMET00000001338
	ENSAMET00000018359	ENSAMET00000001340
	ENSAMET00000018757	ENSAMET00000001364
	ENSAMET00000019198	ENSAMET00000001413
	ENSAMET00000019237	ENSAMET00000001420
	ENSAMET00000019580	ENSAMET00000001434
	ENSAMET00000019973	ENSAMET00000001435
	ENSAMET00000020203	ENSAMET00000001438
	ENSAMET00000023830	ENSAMET00000001497
		ENSAMET00000001507
		ENSAMET00000001543
		ENSAMET00000001683
		ENSAMET00000001685
		ENSAMET00000001816
		ENSAMET00000001843
		ENSAMET00000001854
		ENSAMET00000001861
		ENSAMET00000001868
		ENSAMET00000001898
		ENSAMET00000001936
		ENSAMET00000001943
		ENSAMET00000002000
		ENSAMET00000002032
		ENSAMET00000002037
		ENSAMET00000002113
		ENSAMET00000002115
		ENSAMET00000002133
		ENSAMET00000002137
		ENSAMET00000002148
		ENSAMET00000002264
		ENSAMET00000002273
		ENSAMET00000002289
		ENSAMET00000002297
		ENSAMET00000002300
		ENSAMET00000002331
		ENSAMET00000002346
		ENSAMET00000002415
		ENSAMET00000002475
		ENSAMET00000002507
		ENSAMET00000002566
		ENSAMET00000002599
		ENSAMET00000002603
		ENSAMET00000002639
		ENSAMET00000002656
		ENSAMET00000002724
		ENSAMET00000002819
		ENSAMET00000002823
		ENSAMET00000002828
		ENSAMET00000002869
		ENSAMET00000002875
		ENSAMET00000002876
		ENSAMET00000002935
		ENSAMET00000003018
		ENSAMET00000003074
		ENSAMET00000003077
		ENSAMET00000003111
		ENSAMET00000003120
		ENSAMET00000003171
		ENSAMET00000003193
		ENSAMET00000003199
		ENSAMET00000003200
		ENSAMET00000003222
		ENSAMET00000003351
		ENSAMET00000003377
		ENSAMET00000003452
		ENSAMET00000003517
		ENSAMET00000003617
		ENSAMET00000003619
		ENSAMET00000003645
		ENSAMET00000003653
		ENSAMET00000003840
		ENSAMET00000003843
		ENSAMET00000003879
		ENSAMET00000003883
		ENSAMET00000003888
		ENSAMET00000003892
		ENSAMET00000003896
		ENSAMET00000003898
		ENSAMET00000003910
		ENSAMET00000003930
		ENSAMET00000003951
		ENSAMET00000003997
		ENSAMET00000004004
		ENSAMET00000004014
		ENSAMET00000004078
		ENSAMET00000004340
		ENSAMET00000004405
		ENSAMET00000004495
		ENSAMET00000004597
		ENSAMET00000004630
		ENSAMET00000004639
		ENSAMET00000004712
		ENSAMET00000004720
		ENSAMET00000004723
		ENSAMET00000004777
		ENSAMET00000004787
		ENSAMET00000004835
		ENSAMET00000004932
		ENSAMET00000004936
		ENSAMET00000004956
		ENSAMET00000004961
		ENSAMET00000004988
		ENSAMET00000005149
		ENSAMET00000005188
		ENSAMET00000005196
		ENSAMET00000005249
		ENSAMET00000005284
		ENSAMET00000005301
		ENSAMET00000005313
		ENSAMET00000005328
		ENSAMET00000005329
		ENSAMET00000005372
		ENSAMET00000005424
		ENSAMET00000005579
		ENSAMET00000005584
		ENSAMET00000005624
		ENSAMET00000005671
		ENSAMET00000005762
		ENSAMET00000005800
		ENSAMET00000005804
		ENSAMET00000006094
		ENSAMET00000006096
		ENSAMET00000006110
		ENSAMET00000006130
		ENSAMET00000006136
		ENSAMET00000006151
		ENSAMET00000006172
		ENSAMET00000006202
		ENSAMET00000006233
		ENSAMET00000006244
		ENSAMET00000006254
		ENSAMET00000006277
		ENSAMET00000006279
		ENSAMET00000006284
		ENSAMET00000006351
		ENSAMET00000006369
		ENSAMET00000006374
		ENSAMET00000006378
		ENSAMET00000006383
		ENSAMET00000006398
		ENSAMET00000006407
		ENSAMET00000006425
		ENSAMET00000006441
		ENSAMET00000006451
		ENSAMET00000006471
		ENSAMET00000006474
		ENSAMET00000006484
		ENSAMET00000006538
		ENSAMET00000006540
		ENSAMET00000006587
		ENSAMET00000006591
		ENSAMET00000006600
		ENSAMET00000006711
		ENSAMET00000006739
		ENSAMET00000006740
		ENSAMET00000006818
		ENSAMET00000006821
		ENSAMET00000006827
		ENSAMET00000006859
		ENSAMET00000006893
		ENSAMET00000006915
		ENSAMET00000007279
		ENSAMET00000007300
		ENSAMET00000007336
		ENSAMET00000007337
		ENSAMET00000007348
		ENSAMET00000007366
		ENSAMET00000007401
		ENSAMET00000007433
		ENSAMET00000007448
		ENSAMET00000007565
		ENSAMET00000007646
		ENSAMET00000007682
		ENSAMET00000007696
		ENSAMET00000007718
		ENSAMET00000007720
		ENSAMET00000007796
		ENSAMET00000007804
		ENSAMET00000007816
		ENSAMET00000007821
		ENSAMET00000007831
		ENSAMET00000007850
		ENSAMET00000007889
		ENSAMET00000007981
		ENSAMET00000007982
		ENSAMET00000008080
		ENSAMET00000008083
		ENSAMET00000008086
		ENSAMET00000008097
		ENSAMET00000008105
		ENSAMET00000008169
		ENSAMET00000008173
		ENSAMET00000008174
		ENSAMET00000008246
		ENSAMET00000008247
		ENSAMET00000008316
		ENSAMET00000008405
		ENSAMET00000008408
		ENSAMET00000008457
		ENSAMET00000008476
		ENSAMET00000008515
		ENSAMET00000008534
		ENSAMET00000008549
		ENSAMET00000008758
		ENSAMET00000008802
		ENSAMET00000008811
		ENSAMET00000008887
		ENSAMET00000008890
		ENSAMET00000008977
		ENSAMET00000008978
		ENSAMET00000009178
		ENSAMET00000009203
		ENSAMET00000009216
		ENSAMET00000009343
		ENSAMET00000009348
		ENSAMET00000009387
		ENSAMET00000009395
		ENSAMET00000009408
		ENSAMET00000009532
		ENSAMET00000009534
		ENSAMET00000009540
		ENSAMET00000009668
		ENSAMET00000009677
		ENSAMET00000009703
		ENSAMET00000009749
		ENSAMET00000009780
		ENSAMET00000009878
		ENSAMET00000009911
		ENSAMET00000009962
		ENSAMET00000009982
		ENSAMET00000009990
		ENSAMET00000010034
		ENSAMET00000010080
		ENSAMET00000010096
		ENSAMET00000010164
		ENSAMET00000010174
		ENSAMET00000010175
		ENSAMET00000010298
		ENSAMET00000010302
		ENSAMET00000010443
		ENSAMET00000010444
		ENSAMET00000010504
		ENSAMET00000010516
		ENSAMET00000010580
		ENSAMET00000010627
		ENSAMET00000010647
		ENSAMET00000010721
		ENSAMET00000010744
		ENSAMET00000010803
		ENSAMET00000010837
		ENSAMET00000010850
		ENSAMET00000010854
		ENSAMET00000010862
		ENSAMET00000010958
		ENSAMET00000011017
		ENSAMET00000011031
		ENSAMET00000011060
		ENSAMET00000011096
		ENSAMET00000011234
		ENSAMET00000011257
		ENSAMET00000011259
		ENSAMET00000011260
		ENSAMET00000011262
		ENSAMET00000011342
		ENSAMET00000011352
		ENSAMET00000011359
		ENSAMET00000011366
		ENSAMET00000011459
		ENSAMET00000011467
		ENSAMET00000011484
		ENSAMET00000011510
		ENSAMET00000011590
		ENSAMET00000011597
		ENSAMET00000011693
		ENSAMET00000011699
		ENSAMET00000011850
		ENSAMET00000011861
		ENSAMET00000011971
		ENSAMET00000011977
		ENSAMET00000011989
		ENSAMET00000011997
		ENSAMET00000012066
		ENSAMET00000012102
		ENSAMET00000012170
		ENSAMET00000012174
		ENSAMET00000012179
		ENSAMET00000012184
		ENSAMET00000012206
		ENSAMET00000012210
		ENSAMET00000012272
		ENSAMET00000012287
		ENSAMET00000012302
		ENSAMET00000012315
		ENSAMET00000012389
		ENSAMET00000012392
		ENSAMET00000012438
		ENSAMET00000012445
		ENSAMET00000012532
		ENSAMET00000012588
		ENSAMET00000012623
		ENSAMET00000012666
		ENSAMET00000012674
		ENSAMET00000012719
		ENSAMET00000012725
		ENSAMET00000012775
		ENSAMET00000012785
		ENSAMET00000012832
		ENSAMET00000012856
		ENSAMET00000012906
		ENSAMET00000012927
		ENSAMET00000013016
		ENSAMET00000013022
		ENSAMET00000013040
		ENSAMET00000013058
		ENSAMET00000013144
		ENSAMET00000013235
		ENSAMET00000013277
		ENSAMET00000013284
		ENSAMET00000013336
		ENSAMET00000013364
		ENSAMET00000013371
		ENSAMET00000013473
		ENSAMET00000013508
		ENSAMET00000013585
		ENSAMET00000013604
		ENSAMET00000013633
		ENSAMET00000013705
		ENSAMET00000013761
		ENSAMET00000013929
		ENSAMET00000013946
		ENSAMET00000013947
		ENSAMET00000013984
		ENSAMET00000014024
		ENSAMET00000014055
		ENSAMET00000014138
		ENSAMET00000014242
		ENSAMET00000014272
		ENSAMET00000014283
		ENSAMET00000014300
		ENSAMET00000014314
		ENSAMET00000014412
		ENSAMET00000014426
		ENSAMET00000014431
		ENSAMET00000014433
		ENSAMET00000014463
		ENSAMET00000014560
		ENSAMET00000014679
		ENSAMET00000014705
		ENSAMET00000014714
		ENSAMET00000014719
		ENSAMET00000014769
		ENSAMET00000014777
		ENSAMET00000014792
		ENSAMET00000014826
		ENSAMET00000014841
		ENSAMET00000014892
		ENSAMET00000014975
		ENSAMET00000014995
		ENSAMET00000015007
		ENSAMET00000015112
		ENSAMET00000015261
		ENSAMET00000015271
		ENSAMET00000015335
		ENSAMET00000015338
		ENSAMET00000015394
		ENSAMET00000015453
		ENSAMET00000015456
		ENSAMET00000015481
		ENSAMET00000015499
		ENSAMET00000015546
		ENSAMET00000015634
		ENSAMET00000015651
		ENSAMET00000015858
		ENSAMET00000015893
		ENSAMET00000015937
		ENSAMET00000015991
		ENSAMET00000015993
		ENSAMET00000016027
		ENSAMET00000016049
		ENSAMET00000016060
		ENSAMET00000016066
		ENSAMET00000016135
		ENSAMET00000016158
		ENSAMET00000016186
		ENSAMET00000016263
		ENSAMET00000016266
		ENSAMET00000016270
		ENSAMET00000016271
		ENSAMET00000016272
		ENSAMET00000016274
		ENSAMET00000016285
		ENSAMET00000016362
		ENSAMET00000016399
		ENSAMET00000016521
		ENSAMET00000016529
		ENSAMET00000016537
		ENSAMET00000016545
		ENSAMET00000016548
		ENSAMET00000016601
		ENSAMET00000016608
		ENSAMET00000016634
		ENSAMET00000016675
		ENSAMET00000016692
		ENSAMET00000016697
		ENSAMET00000016705
		ENSAMET00000016739
		ENSAMET00000016742
		ENSAMET00000016837
		ENSAMET00000016856
		ENSAMET00000016859
		ENSAMET00000016913
		ENSAMET00000016930
		ENSAMET00000016990
		ENSAMET00000017026
		ENSAMET00000017079
		ENSAMET00000017102
		ENSAMET00000017242
		ENSAMET00000017245
		ENSAMET00000017252
		ENSAMET00000017264
		ENSAMET00000017329
		ENSAMET00000017338
		ENSAMET00000017344
		ENSAMET00000017366
		ENSAMET00000017401
		ENSAMET00000017463
		ENSAMET00000017471
		ENSAMET00000017522
		ENSAMET00000017550
		ENSAMET00000017562
		ENSAMET00000017563
		ENSAMET00000017564
		ENSAMET00000017600
		ENSAMET00000017629
		ENSAMET00000017640
		ENSAMET00000017720
		ENSAMET00000017819
		ENSAMET00000017956
		ENSAMET00000017961
		ENSAMET00000017974
		ENSAMET00000017983
		ENSAMET00000017987
		ENSAMET00000018031
		ENSAMET00000018070
		ENSAMET00000018088
		ENSAMET00000018157
		ENSAMET00000018199
		ENSAMET00000018249
		ENSAMET00000018310
		ENSAMET00000018315
		ENSAMET00000018335
		ENSAMET00000018359
		ENSAMET00000018382
		ENSAMET00000018384
		ENSAMET00000018427
		ENSAMET00000018494
		ENSAMET00000018603
		ENSAMET00000018742
		ENSAMET00000018810
		ENSAMET00000018837
		ENSAMET00000018842
		ENSAMET00000018876
		ENSAMET00000018922
		ENSAMET00000018928
		ENSAMET00000018950
		ENSAMET00000018974
		ENSAMET00000019098
		ENSAMET00000019143
		ENSAMET00000019147
		ENSAMET00000019150
		ENSAMET00000019152
		ENSAMET00000019154
		ENSAMET00000019168
		ENSAMET00000019198
		ENSAMET00000019237
		ENSAMET00000019285
		ENSAMET00000019322
		ENSAMET00000019323
		ENSAMET00000019350
		ENSAMET00000019374
		ENSAMET00000019384
		ENSAMET00000019461
		ENSAMET00000019463
		ENSAMET00000019468
		ENSAMET00000019505
		ENSAMET00000019513
		ENSAMET00000019551
		ENSAMET00000019573
		ENSAMET00000019580
		ENSAMET00000019632
		ENSAMET00000019645
		ENSAMET00000019647
		ENSAMET00000019662
		ENSAMET00000019667
		ENSAMET00000019755
		ENSAMET00000019771
		ENSAMET00000019783
		ENSAMET00000019808
		ENSAMET00000019818
		ENSAMET00000019821
		ENSAMET00000019857
		ENSAMET00000019902
		ENSAMET00000019920
		ENSAMET00000019973
		ENSAMET00000020105
		ENSAMET00000020167
		ENSAMET00000020196
		ENSAMET00000020197
		ENSAMET00000020203
