# Supplementary material for: Whole genome bisulfite sequencing reveals DNA methylation roles in the adaptive response of wildness training giant pandas to wild environment
Source: Front Genet. 2022 Oct 11;13:995700. doi: 10.3389/fgene.2022.995700 (PMC9592921; doi:10.3389/fgene.2022.995700)
Supplement: Supplementary file 3 [file Table4.XLSX]

## Sheet: sheet1
Table S4 GO enrichment results for DMGs in wildness training vs captive group
source	term_name	term_id	adjusted_p_value	negative_log10_of_adjusted_p_value	term_size	query_size	intersection_size	effective_domain_size	intersections
GO:CC	cell periphery	GO:0071944	0.000578654	3.23758	3465	351	123	14534	ENSAMEG00000007705,ENSAMEG00000010239,ENSAMEG00000004658,ENSAMEG00000014750,ENSAMEG00000007586,ENSAMEG00000017874,ENSAMEG00000005837,ENSAMEG00000015783,ENSAMEG00000007435,ENSAMEG00000010129,ENSAMEG00000005131,ENSAMEG00000014092,ENSAMEG00000013969,ENSAMEG00000001268,ENSAMEG00000007976,ENSAMEG00000015978,ENSAMEG00000016332,ENSAMEG00000001012,ENSAMEG00000004853,ENSAMEG00000017649,ENSAMEG00000005463,…
GO:CC	synaptic membrane	GO:0097060	0.000578654	3.23758	164	351	16	14534	ENSAMEG00000014750,ENSAMEG00000010129,ENSAMEG00000007301,ENSAMEG00000006989,ENSAMEG00000005642,ENSAMEG00000010347,ENSAMEG00000016042,ENSAMEG00000006711,ENSAMEG00000016724,ENSAMEG00000014169,ENSAMEG00000000097,ENSAMEG00000017215,ENSAMEG00000009876,ENSAMEG00000013376,ENSAMEG00000010651,ENSAMEG00000000773
GO:CC	synapse	GO:0045202	0.000685687	3.16387	684	351	36	14534	ENSAMEG00000014750,ENSAMEG00000010129,ENSAMEG00000018062,ENSAMEG00000016332,ENSAMEG00000007301,ENSAMEG00000012456,ENSAMEG00000006989,ENSAMEG00000000405,ENSAMEG00000014627,ENSAMEG00000005642,ENSAMEG00000014724,ENSAMEG00000010347,ENSAMEG00000012067,ENSAMEG00000001163,ENSAMEG00000015310,ENSAMEG00000016042,ENSAMEG00000003994,ENSAMEG00000006711,ENSAMEG00000002793,ENSAMEG00000016724,ENSAMEG00000014169,…
GO:CC	plasma membrane bounded cell projection	GO:0120025	0.000685687	3.16387	1087	351	50	14534	ENSAMEG00000002218,ENSAMEG00000005214,ENSAMEG00000006069,ENSAMEG00000005837,ENSAMEG00000015978,ENSAMEG00000017649,ENSAMEG00000005768,ENSAMEG00000001316,ENSAMEG00000012456,ENSAMEG00000001825,ENSAMEG00000014051,ENSAMEG00000006972,ENSAMEG00000016591,ENSAMEG00000016825,ENSAMEG00000013186,ENSAMEG00000014986,ENSAMEG00000000335,ENSAMEG00000005704,ENSAMEG00000000405,ENSAMEG00000016681,ENSAMEG00000004298,…
GO:CC	neuron projection	GO:0043005	0.000685687	3.16387	510	351	30	14534	ENSAMEG00000005214,ENSAMEG00000005837,ENSAMEG00000015978,ENSAMEG00000017649,ENSAMEG00000012456,ENSAMEG00000001825,ENSAMEG00000016591,ENSAMEG00000016825,ENSAMEG00000000335,ENSAMEG00000005704,ENSAMEG00000000405,ENSAMEG00000004298,ENSAMEG00000014627,ENSAMEG00000005642,ENSAMEG00000001163,ENSAMEG00000016042,ENSAMEG00000003994,ENSAMEG00000016411,ENSAMEG00000016724,ENSAMEG00000017184,ENSAMEG00000000097,…
GO:CC	presynaptic membrane	GO:0042734	0.000685687	3.16387	44	351	8	14534	ENSAMEG00000010129,ENSAMEG00000007301,ENSAMEG00000006989,ENSAMEG00000010347,ENSAMEG00000016724,ENSAMEG00000000097,ENSAMEG00000013376,ENSAMEG00000000773
GO:CC	cell projection	GO:0042995	0.000685687	3.16387	1130	351	52	14534	ENSAMEG00000002218,ENSAMEG00000005214,ENSAMEG00000006069,ENSAMEG00000005837,ENSAMEG00000015978,ENSAMEG00000017649,ENSAMEG00000005768,ENSAMEG00000001316,ENSAMEG00000012456,ENSAMEG00000001825,ENSAMEG00000014051,ENSAMEG00000006972,ENSAMEG00000016591,ENSAMEG00000016825,ENSAMEG00000013186,ENSAMEG00000014986,ENSAMEG00000000335,ENSAMEG00000005704,ENSAMEG00000000405,ENSAMEG00000016681,ENSAMEG00000004298,…
GO:CC	intrinsic component of postsynaptic membrane	GO:0098936	0.00201141	2.6965	52	351	8	14534	ENSAMEG00000007301,ENSAMEG00000010347,ENSAMEG00000016042,ENSAMEG00000006711,ENSAMEG00000014169,ENSAMEG00000017215,ENSAMEG00000009876,ENSAMEG00000000773
GO:CC	plasma membrane	GO:0005886	0.00234391	2.63006	3196	351	109	14534	ENSAMEG00000007705,ENSAMEG00000010239,ENSAMEG00000004658,ENSAMEG00000014750,ENSAMEG00000007586,ENSAMEG00000017874,ENSAMEG00000005837,ENSAMEG00000015783,ENSAMEG00000007435,ENSAMEG00000010129,ENSAMEG00000005131,ENSAMEG00000014092,ENSAMEG00000013969,ENSAMEG00000001268,ENSAMEG00000007976,ENSAMEG00000015978,ENSAMEG00000016332,ENSAMEG00000001012,ENSAMEG00000017649,ENSAMEG00000008476,ENSAMEG00000001316,…
GO:CC	postsynaptic membrane	GO:0045211	0.00317515	2.49824	128	351	12	14534	ENSAMEG00000014750,ENSAMEG00000010129,ENSAMEG00000007301,ENSAMEG00000005642,ENSAMEG00000010347,ENSAMEG00000016042,ENSAMEG00000006711,ENSAMEG00000014169,ENSAMEG00000017215,ENSAMEG00000009876,ENSAMEG00000010651,ENSAMEG00000000773
GO:CC	cell junction	GO:0030054	0.00320686	2.49392	1120	351	48	14534	ENSAMEG00000014750,ENSAMEG00000007586,ENSAMEG00000015783,ENSAMEG00000010129,ENSAMEG00000018062,ENSAMEG00000007976,ENSAMEG00000016332,ENSAMEG00000007301,ENSAMEG00000012456,ENSAMEG00000013186,ENSAMEG00000003390,ENSAMEG00000014701,ENSAMEG00000006989,ENSAMEG00000000405,ENSAMEG00000001296,ENSAMEG00000014627,ENSAMEG00000005642,ENSAMEG00000014724,ENSAMEG00000010347,ENSAMEG00000012067,ENSAMEG00000000565,…
GO:CC	integral component of postsynaptic density membrane	GO:0099061	0.00498046	2.30273	21	351	5	14534	ENSAMEG00000007301,ENSAMEG00000016042,ENSAMEG00000014169,ENSAMEG00000017215,ENSAMEG00000009876
GO:CC	integral component of postsynaptic specialization membrane	GO:0099060	0.00505479	2.2963	34	351	6	14534	ENSAMEG00000007301,ENSAMEG00000016042,ENSAMEG00000006711,ENSAMEG00000014169,ENSAMEG00000017215,ENSAMEG00000009876
GO:CC	presynapse	GO:0098793	0.00505479	2.2963	206	351	15	14534	ENSAMEG00000010129,ENSAMEG00000007301,ENSAMEG00000006989,ENSAMEG00000000405,ENSAMEG00000014627,ENSAMEG00000010347,ENSAMEG00000015310,ENSAMEG00000003994,ENSAMEG00000016724,ENSAMEG00000017184,ENSAMEG00000000097,ENSAMEG00000005799,ENSAMEG00000013376,ENSAMEG00000003602,ENSAMEG00000000773
GO:CC	intrinsic component of postsynaptic density membrane	GO:0099146	0.00505479	2.2963	22	351	5	14534	ENSAMEG00000007301,ENSAMEG00000016042,ENSAMEG00000014169,ENSAMEG00000017215,ENSAMEG00000009876
GO:CC	integral component of postsynaptic membrane	GO:0099055	0.00507935	2.29419	49	351	7	14534	ENSAMEG00000007301,ENSAMEG00000016042,ENSAMEG00000006711,ENSAMEG00000014169,ENSAMEG00000017215,ENSAMEG00000009876,ENSAMEG00000000773
GO:CC	intrinsic component of postsynaptic specialization membrane	GO:0098948	0.00507935	2.29419	35	351	6	14534	ENSAMEG00000007301,ENSAMEG00000016042,ENSAMEG00000006711,ENSAMEG00000014169,ENSAMEG00000017215,ENSAMEG00000009876
GO:CC	postsynapse	GO:0098794	0.0063547	2.1969	288	351	18	14534	ENSAMEG00000014750,ENSAMEG00000010129,ENSAMEG00000007301,ENSAMEG00000014627,ENSAMEG00000005642,ENSAMEG00000010347,ENSAMEG00000001163,ENSAMEG00000016042,ENSAMEG00000003994,ENSAMEG00000006711,ENSAMEG00000014169,ENSAMEG00000017184,ENSAMEG00000011192,ENSAMEG00000017215,ENSAMEG00000009876,ENSAMEG00000010651,ENSAMEG00000013096,ENSAMEG00000000773
GO:CC	glutamatergic synapse	GO:0098978	0.0063547	2.1969	193	351	14	14534	ENSAMEG00000018062,ENSAMEG00000016332,ENSAMEG00000007301,ENSAMEG00000006989,ENSAMEG00000001163,ENSAMEG00000016042,ENSAMEG00000002793,ENSAMEG00000016724,ENSAMEG00000014169,ENSAMEG00000011192,ENSAMEG00000017141,ENSAMEG00000009876,ENSAMEG00000013376,ENSAMEG00000000773
GO:CC	transmembrane transporter complex	GO:1902495	0.0063547	2.1969	216	351	15	14534	ENSAMEG00000015685,ENSAMEG00000005837,ENSAMEG00000001268,ENSAMEG00000003551,ENSAMEG00000005642,ENSAMEG00000016042,ENSAMEG00000013992,ENSAMEG00000006711,ENSAMEG00000016502,ENSAMEG00000014169,ENSAMEG00000007637,ENSAMEG00000002582,ENSAMEG00000010651,ENSAMEG00000017646,ENSAMEG00000002849
GO:CC	intrinsic component of synaptic membrane	GO:0099240	0.0063547	2.1969	70	351	8	14534	ENSAMEG00000007301,ENSAMEG00000010347,ENSAMEG00000016042,ENSAMEG00000006711,ENSAMEG00000014169,ENSAMEG00000017215,ENSAMEG00000009876,ENSAMEG00000000773
GO:CC	exocyst	GO:0000145	0.0063547	2.1969	14	351	4	14534	ENSAMEG00000016825,ENSAMEG00000002337,ENSAMEG00000001633,ENSAMEG00000014019
GO:CC	ion channel complex	GO:0034702	0.00807394	2.09291	201	351	14	14534	ENSAMEG00000015685,ENSAMEG00000005837,ENSAMEG00000001268,ENSAMEG00000003551,ENSAMEG00000005642,ENSAMEG00000016042,ENSAMEG00000013992,ENSAMEG00000006711,ENSAMEG00000016502,ENSAMEG00000014169,ENSAMEG00000007637,ENSAMEG00000002582,ENSAMEG00000010651,ENSAMEG00000017646
GO:CC	transporter complex	GO:1990351	0.00807394	2.09291	225	351	15	14534	ENSAMEG00000015685,ENSAMEG00000005837,ENSAMEG00000001268,ENSAMEG00000003551,ENSAMEG00000005642,ENSAMEG00000016042,ENSAMEG00000013992,ENSAMEG00000006711,ENSAMEG00000016502,ENSAMEG00000014169,ENSAMEG00000007637,ENSAMEG00000002582,ENSAMEG00000010651,ENSAMEG00000017646,ENSAMEG00000002849
GO:CC	postsynaptic specialization membrane	GO:0099634	0.0110288	1.95747	43	351	6	14534	ENSAMEG00000007301,ENSAMEG00000016042,ENSAMEG00000006711,ENSAMEG00000014169,ENSAMEG00000017215,ENSAMEG00000009876
GO:CC	postsynaptic density membrane	GO:0098839	0.0114469	1.94131	29	351	5	14534	ENSAMEG00000007301,ENSAMEG00000016042,ENSAMEG00000014169,ENSAMEG00000017215,ENSAMEG00000009876
GO:CC	integral component of synaptic membrane	GO:0099699	0.0132883	1.87653	62	351	7	14534	ENSAMEG00000007301,ENSAMEG00000016042,ENSAMEG00000006711,ENSAMEG00000014169,ENSAMEG00000017215,ENSAMEG00000009876,ENSAMEG00000000773
GO:CC	intrinsic component of plasma membrane	GO:0031226	0.0235916	1.62724	657	351	29	14534	ENSAMEG00000007586,ENSAMEG00000005837,ENSAMEG00000015783,ENSAMEG00000005131,ENSAMEG00000001268,ENSAMEG00000008476,ENSAMEG00000007301,ENSAMEG00000006623,ENSAMEG00000009013,ENSAMEG00000014701,ENSAMEG00000015804,ENSAMEG00000014627,ENSAMEG00000010347,ENSAMEG00000015645,ENSAMEG00000013666,ENSAMEG00000016042,ENSAMEG00000003994,ENSAMEG00000013992,ENSAMEG00000006711,ENSAMEG00000016684,ENSAMEG00000016502,…
GO:CC	cation channel complex	GO:0034703	0.0237836	1.62372	155	351	11	14534	ENSAMEG00000015685,ENSAMEG00000005837,ENSAMEG00000001268,ENSAMEG00000003551,ENSAMEG00000013992,ENSAMEG00000016502,ENSAMEG00000014169,ENSAMEG00000007637,ENSAMEG00000002582,ENSAMEG00000010651,ENSAMEG00000017646
GO:CC	plasma membrane region	GO:0098590	0.0276318	1.55859	636	351	28	14534	ENSAMEG00000010239,ENSAMEG00000014750,ENSAMEG00000015783,ENSAMEG00000010129,ENSAMEG00000007301,ENSAMEG00000010368,ENSAMEG00000014051,ENSAMEG00000006972,ENSAMEG00000006989,ENSAMEG00000010927,ENSAMEG00000005642,ENSAMEG00000014724,ENSAMEG00000010347,ENSAMEG00000017631,ENSAMEG00000009798,ENSAMEG00000016042,ENSAMEG00000006711,ENSAMEG00000016724,ENSAMEG00000014169,ENSAMEG00000017184,ENSAMEG00000000097,…
GO:CC	integral component of plasma membrane	GO:0005887	0.0305926	1.51438	611	351	27	14534	ENSAMEG00000007586,ENSAMEG00000005837,ENSAMEG00000015783,ENSAMEG00000005131,ENSAMEG00000001268,ENSAMEG00000008476,ENSAMEG00000007301,ENSAMEG00000006623,ENSAMEG00000009013,ENSAMEG00000015804,ENSAMEG00000014627,ENSAMEG00000015645,ENSAMEG00000013666,ENSAMEG00000016042,ENSAMEG00000003994,ENSAMEG00000013992,ENSAMEG00000006711,ENSAMEG00000016684,ENSAMEG00000016502,ENSAMEG00000014169,ENSAMEG00000000097,…
GO:MF	adenyl nucleotide binding	GO:0030554	0.00464888	2.33265	1330	356	56	15000	ENSAMEG00000010239,ENSAMEG00000016364,ENSAMEG00000004455,ENSAMEG00000006069,ENSAMEG00000005837,ENSAMEG00000006647,ENSAMEG00000008692,ENSAMEG00000005131,ENSAMEG00000018062,ENSAMEG00000016332,ENSAMEG00000008476,ENSAMEG00000017708,ENSAMEG00000003551,ENSAMEG00000007301,ENSAMEG00000005080,ENSAMEG00000014618,ENSAMEG00000017371,ENSAMEG00000010422,ENSAMEG00000001773,ENSAMEG00000010927,ENSAMEG00000012154,…
GO:MF	adenyl ribonucleotide binding	GO:0032559	0.00464888	2.33265	1324	356	56	15000	ENSAMEG00000010239,ENSAMEG00000016364,ENSAMEG00000004455,ENSAMEG00000006069,ENSAMEG00000005837,ENSAMEG00000006647,ENSAMEG00000008692,ENSAMEG00000005131,ENSAMEG00000018062,ENSAMEG00000016332,ENSAMEG00000008476,ENSAMEG00000017708,ENSAMEG00000003551,ENSAMEG00000007301,ENSAMEG00000005080,ENSAMEG00000014618,ENSAMEG00000017371,ENSAMEG00000010422,ENSAMEG00000001773,ENSAMEG00000010927,ENSAMEG00000012154,…
GO:MF	ion binding	GO:0043167	0.00464888	2.33265	4421	356	143	15000	ENSAMEG00000007705,ENSAMEG00000010239,ENSAMEG00000004357,ENSAMEG00000016112,ENSAMEG00000016364,ENSAMEG00000016329,ENSAMEG00000006014,ENSAMEG00000007586,ENSAMEG00000012450,ENSAMEG00000001142,ENSAMEG00000004455,ENSAMEG00000006069,ENSAMEG00000005837,ENSAMEG00000005614,ENSAMEG00000006647,ENSAMEG00000008692,ENSAMEG00000006878,ENSAMEG00000005131,ENSAMEG00000013969,ENSAMEG00000018062,ENSAMEG00000007976,…
GO:MF	diacylglycerol kinase activity	GO:0004143	0.00994556	2.00237	10	356	4	15000	ENSAMEG00000018062,ENSAMEG00000016332,ENSAMEG00000002793,ENSAMEG00000016688
GO:MF	ATP binding	GO:0005524	0.00994556	2.00237	1290	356	53	15000	ENSAMEG00000010239,ENSAMEG00000016364,ENSAMEG00000004455,ENSAMEG00000006069,ENSAMEG00000006647,ENSAMEG00000008692,ENSAMEG00000005131,ENSAMEG00000018062,ENSAMEG00000016332,ENSAMEG00000008476,ENSAMEG00000017708,ENSAMEG00000007301,ENSAMEG00000005080,ENSAMEG00000014618,ENSAMEG00000017371,ENSAMEG00000010422,ENSAMEG00000001773,ENSAMEG00000010927,ENSAMEG00000012154,ENSAMEG00000010617,ENSAMEG00000009361,…
GO:MF	anion binding	GO:0043168	0.0102119	1.99089	2018	356	74	15000	ENSAMEG00000010239,ENSAMEG00000016364,ENSAMEG00000006014,ENSAMEG00000004455,ENSAMEG00000006069,ENSAMEG00000005837,ENSAMEG00000006647,ENSAMEG00000008692,ENSAMEG00000005131,ENSAMEG00000018062,ENSAMEG00000011103,ENSAMEG00000016332,ENSAMEG00000008476,ENSAMEG00000017708,ENSAMEG00000003551,ENSAMEG00000007301,ENSAMEG00000005080,ENSAMEG00000003940,ENSAMEG00000014618,ENSAMEG00000017371,ENSAMEG00000016591,…
GO:MF	ligand-gated channel activity	GO:0022834	0.0102797	1.98802	120	356	11	15000	ENSAMEG00000014750,ENSAMEG00000005837,ENSAMEG00000005642,ENSAMEG00000016042,ENSAMEG00000013992,ENSAMEG00000006711,ENSAMEG00000002582,ENSAMEG00000009876,ENSAMEG00000011767,ENSAMEG00000010651,ENSAMEG00000002849
GO:MF	catalytic activity	GO:0003824	0.0102797	1.98802	5023	356	153	15000	ENSAMEG00000013383,ENSAMEG00000004357,ENSAMEG00000016112,ENSAMEG00000016364,ENSAMEG00000016329,ENSAMEG00000006014,ENSAMEG00000005214,ENSAMEG00000003171,ENSAMEG00000004455,ENSAMEG00000006069,ENSAMEG00000008389,ENSAMEG00000005614,ENSAMEG00000015401,ENSAMEG00000006647,ENSAMEG00000006878,ENSAMEG00000005727,ENSAMEG00000001268,ENSAMEG00000018062,ENSAMEG00000002608,ENSAMEG00000016332,ENSAMEG00000017610,…
GO:MF	carbohydrate derivative binding	GO:0097367	0.0102797	1.98802	1880	356	69	15000	ENSAMEG00000010239,ENSAMEG00000016364,ENSAMEG00000006014,ENSAMEG00000004455,ENSAMEG00000006069,ENSAMEG00000005837,ENSAMEG00000006647,ENSAMEG00000008692,ENSAMEG00000005131,ENSAMEG00000018062,ENSAMEG00000016332,ENSAMEG00000004853,ENSAMEG00000008476,ENSAMEG00000017708,ENSAMEG00000003551,ENSAMEG00000007301,ENSAMEG00000005080,ENSAMEG00000014618,ENSAMEG00000017371,ENSAMEG00000016591,ENSAMEG00000010422,…
GO:MF	small molecule binding	GO:0036094	0.0102797	1.98802	2176	356	78	15000	ENSAMEG00000010239,ENSAMEG00000016364,ENSAMEG00000006014,ENSAMEG00000004455,ENSAMEG00000006069,ENSAMEG00000005837,ENSAMEG00000006647,ENSAMEG00000008692,ENSAMEG00000005131,ENSAMEG00000018062,ENSAMEG00000011103,ENSAMEG00000016332,ENSAMEG00000008476,ENSAMEG00000017708,ENSAMEG00000003551,ENSAMEG00000007301,ENSAMEG00000005080,ENSAMEG00000010368,ENSAMEG00000003940,ENSAMEG00000014618,ENSAMEG00000017371,…
GO:MF	ligand-gated ion channel activity	GO:0015276	0.0102797	1.98802	120	356	11	15000	ENSAMEG00000014750,ENSAMEG00000005837,ENSAMEG00000005642,ENSAMEG00000016042,ENSAMEG00000013992,ENSAMEG00000006711,ENSAMEG00000002582,ENSAMEG00000009876,ENSAMEG00000011767,ENSAMEG00000010651,ENSAMEG00000002849
GO:MF	purine ribonucleotide binding	GO:0032555	0.0144912	1.83889	1699	356	63	15000	ENSAMEG00000010239,ENSAMEG00000016364,ENSAMEG00000006014,ENSAMEG00000004455,ENSAMEG00000006069,ENSAMEG00000005837,ENSAMEG00000006647,ENSAMEG00000008692,ENSAMEG00000005131,ENSAMEG00000018062,ENSAMEG00000016332,ENSAMEG00000008476,ENSAMEG00000017708,ENSAMEG00000003551,ENSAMEG00000007301,ENSAMEG00000005080,ENSAMEG00000014618,ENSAMEG00000017371,ENSAMEG00000016591,ENSAMEG00000010422,ENSAMEG00000001773,…
GO:MF	phosphotransferase activity, alcohol group as acceptor	GO:0016773	0.0150129	1.82354	634	356	30	15000	ENSAMEG00000016364,ENSAMEG00000006647,ENSAMEG00000018062,ENSAMEG00000016332,ENSAMEG00000008476,ENSAMEG00000017708,ENSAMEG00000007301,ENSAMEG00000014618,ENSAMEG00000010422,ENSAMEG00000010927,ENSAMEG00000010617,ENSAMEG00000017429,ENSAMEG00000009686,ENSAMEG00000013666,ENSAMEG00000003191,ENSAMEG00000003514,ENSAMEG00000003994,ENSAMEG00000002793,ENSAMEG00000000097,ENSAMEG00000011574,ENSAMEG00000002710,…
GO:MF	purine nucleotide binding	GO:0017076	0.0150129	1.82354	1715	356	63	15000	ENSAMEG00000010239,ENSAMEG00000016364,ENSAMEG00000006014,ENSAMEG00000004455,ENSAMEG00000006069,ENSAMEG00000005837,ENSAMEG00000006647,ENSAMEG00000008692,ENSAMEG00000005131,ENSAMEG00000018062,ENSAMEG00000016332,ENSAMEG00000008476,ENSAMEG00000017708,ENSAMEG00000003551,ENSAMEG00000007301,ENSAMEG00000005080,ENSAMEG00000014618,ENSAMEG00000017371,ENSAMEG00000016591,ENSAMEG00000010422,ENSAMEG00000001773,…
GO:MF	ribonucleotide binding	GO:0032553	0.0150129	1.82354	1711	356	63	15000	ENSAMEG00000010239,ENSAMEG00000016364,ENSAMEG00000006014,ENSAMEG00000004455,ENSAMEG00000006069,ENSAMEG00000005837,ENSAMEG00000006647,ENSAMEG00000008692,ENSAMEG00000005131,ENSAMEG00000018062,ENSAMEG00000016332,ENSAMEG00000008476,ENSAMEG00000017708,ENSAMEG00000003551,ENSAMEG00000007301,ENSAMEG00000005080,ENSAMEG00000014618,ENSAMEG00000017371,ENSAMEG00000016591,ENSAMEG00000010422,ENSAMEG00000001773,…
GO:MF	transferase activity	GO:0016740	0.0159658	1.79681	1900	356	68	15000	ENSAMEG00000013383,ENSAMEG00000004357,ENSAMEG00000016112,ENSAMEG00000016364,ENSAMEG00000008389,ENSAMEG00000005614,ENSAMEG00000015401,ENSAMEG00000006647,ENSAMEG00000005727,ENSAMEG00000018062,ENSAMEG00000016332,ENSAMEG00000017610,ENSAMEG00000006123,ENSAMEG00000008476,ENSAMEG00000017708,ENSAMEG00000013660,ENSAMEG00000007301,ENSAMEG00000011107,ENSAMEG00000010368,ENSAMEG00000005854,ENSAMEG00000001150,…
GO:MF	glutamate receptor activity	GO:0008066	0.0159658	1.79681	26	356	5	15000	ENSAMEG00000014750,ENSAMEG00000016042,ENSAMEG00000009876,ENSAMEG00000010651,ENSAMEG00000000773
GO:MF	gated channel activity	GO:0022836	0.0162865	1.78817	277	356	17	15000	ENSAMEG00000014750,ENSAMEG00000005837,ENSAMEG00000007435,ENSAMEG00000006623,ENSAMEG00000005642,ENSAMEG00000016042,ENSAMEG00000013992,ENSAMEG00000006711,ENSAMEG00000014169,ENSAMEG00000007637,ENSAMEG00000002582,ENSAMEG00000009876,ENSAMEG00000011767,ENSAMEG00000010651,ENSAMEG00000017646,ENSAMEG00000002849,ENSAMEG00000000600
GO:MF	cation binding	GO:0043169	0.0179073	1.74697	2791	356	92	15000	ENSAMEG00000007705,ENSAMEG00000004357,ENSAMEG00000016112,ENSAMEG00000016329,ENSAMEG00000007586,ENSAMEG00000012450,ENSAMEG00000001142,ENSAMEG00000005614,ENSAMEG00000006878,ENSAMEG00000005131,ENSAMEG00000013969,ENSAMEG00000007976,ENSAMEG00000011103,ENSAMEG00000002608,ENSAMEG00000015978,ENSAMEG00000016332,ENSAMEG00000011466,ENSAMEG00000001012,ENSAMEG00000017649,ENSAMEG00000003660,ENSAMEG00000013660,…
GO:MF	binding	GO:0005488	0.0197647	1.70411	10998	356	288	15000	ENSAMEG00000015685,ENSAMEG00000007705,ENSAMEG00000010239,ENSAMEG00000004357,ENSAMEG00000004658,ENSAMEG00000016112,ENSAMEG00000009884,ENSAMEG00000016364,ENSAMEG00000002138,ENSAMEG00000002218,ENSAMEG00000016329,ENSAMEG00000006014,ENSAMEG00000007586,ENSAMEG00000012450,ENSAMEG00000003171,ENSAMEG00000001142,ENSAMEG00000004455,ENSAMEG00000017874,ENSAMEG00000006069,ENSAMEG00000005837,ENSAMEG00000005614,…
GO:MF	prostaglandin transmembrane transporter activity	GO:0015132	0.0214781	1.668	2	356	2	15000	ENSAMEG00000010239,ENSAMEG00000003510
GO:MF	NAD+ kinase activity	GO:0003951	0.0214781	1.668	17	356	4	15000	ENSAMEG00000018062,ENSAMEG00000016332,ENSAMEG00000002793,ENSAMEG00000016688
GO:MF	ion channel activity	GO:0005216	0.0214781	1.668	371	356	20	15000	ENSAMEG00000014750,ENSAMEG00000005837,ENSAMEG00000007435,ENSAMEG00000006623,ENSAMEG00000005642,ENSAMEG00000016042,ENSAMEG00000013992,ENSAMEG00000006711,ENSAMEG00000014169,ENSAMEG00000007637,ENSAMEG00000011309,ENSAMEG00000002582,ENSAMEG00000009876,ENSAMEG00000002946,ENSAMEG00000011767,ENSAMEG00000010651,ENSAMEG00000016562,ENSAMEG00000017646,ENSAMEG00000002849,ENSAMEG00000000600
GO:MF	calcium:sodium antiporter activity	GO:0005432	0.0240604	1.6187	8	356	3	15000	ENSAMEG00000014627,ENSAMEG00000002946,ENSAMEG00000000234
GO:MF	kinase activity	GO:0016301	0.0244675	1.61141	708	356	31	15000	ENSAMEG00000016364,ENSAMEG00000006647,ENSAMEG00000018062,ENSAMEG00000016332,ENSAMEG00000008476,ENSAMEG00000017708,ENSAMEG00000007301,ENSAMEG00000017371,ENSAMEG00000010422,ENSAMEG00000010927,ENSAMEG00000010617,ENSAMEG00000017429,ENSAMEG00000009686,ENSAMEG00000013666,ENSAMEG00000003191,ENSAMEG00000003514,ENSAMEG00000003994,ENSAMEG00000002793,ENSAMEG00000000097,ENSAMEG00000011574,ENSAMEG00000002710,…
GO:MF	ionotropic glutamate receptor activity	GO:0004970	0.0244675	1.61141	18	356	4	15000	ENSAMEG00000014750,ENSAMEG00000016042,ENSAMEG00000009876,ENSAMEG00000010651
GO:MF	metal ion binding	GO:0046872	0.0244675	1.61141	2734	356	89	15000	ENSAMEG00000007705,ENSAMEG00000004357,ENSAMEG00000016112,ENSAMEG00000016329,ENSAMEG00000007586,ENSAMEG00000012450,ENSAMEG00000001142,ENSAMEG00000006878,ENSAMEG00000013969,ENSAMEG00000007976,ENSAMEG00000011103,ENSAMEG00000002608,ENSAMEG00000015978,ENSAMEG00000016332,ENSAMEG00000011466,ENSAMEG00000001012,ENSAMEG00000017649,ENSAMEG00000003660,ENSAMEG00000013660,ENSAMEG00000003551,ENSAMEG00000017554,…
GO:MF	purine ribonucleoside triphosphate binding	GO:0035639	0.026496	1.57682	1655	356	59	15000	ENSAMEG00000010239,ENSAMEG00000016364,ENSAMEG00000006014,ENSAMEG00000004455,ENSAMEG00000006069,ENSAMEG00000006647,ENSAMEG00000008692,ENSAMEG00000005131,ENSAMEG00000018062,ENSAMEG00000016332,ENSAMEG00000008476,ENSAMEG00000017708,ENSAMEG00000007301,ENSAMEG00000005080,ENSAMEG00000014618,ENSAMEG00000017371,ENSAMEG00000016591,ENSAMEG00000010422,ENSAMEG00000001773,ENSAMEG00000010927,ENSAMEG00000012154,…
GO:MF	nucleoside phosphate binding	GO:1901265	0.026496	1.57682	1942	356	67	15000	ENSAMEG00000010239,ENSAMEG00000016364,ENSAMEG00000006014,ENSAMEG00000004455,ENSAMEG00000006069,ENSAMEG00000005837,ENSAMEG00000006647,ENSAMEG00000008692,ENSAMEG00000005131,ENSAMEG00000018062,ENSAMEG00000016332,ENSAMEG00000008476,ENSAMEG00000017708,ENSAMEG00000003551,ENSAMEG00000007301,ENSAMEG00000005080,ENSAMEG00000014618,ENSAMEG00000017371,ENSAMEG00000016591,ENSAMEG00000010422,ENSAMEG00000001773,…
GO:MF	nucleotide binding	GO:0000166	0.026496	1.57682	1942	356	67	15000	ENSAMEG00000010239,ENSAMEG00000016364,ENSAMEG00000006014,ENSAMEG00000004455,ENSAMEG00000006069,ENSAMEG00000005837,ENSAMEG00000006647,ENSAMEG00000008692,ENSAMEG00000005131,ENSAMEG00000018062,ENSAMEG00000016332,ENSAMEG00000008476,ENSAMEG00000017708,ENSAMEG00000003551,ENSAMEG00000007301,ENSAMEG00000005080,ENSAMEG00000014618,ENSAMEG00000017371,ENSAMEG00000016591,ENSAMEG00000010422,ENSAMEG00000001773,…
GO:MF	scaffold protein binding	GO:0097110	0.026709	1.57334	33	356	5	15000	ENSAMEG00000003551,ENSAMEG00000014051,ENSAMEG00000016042,ENSAMEG00000013992,ENSAMEG00000011767
GO:MF	calcium:cation antiporter activity	GO:0015368	0.026709	1.57334	9	356	3	15000	ENSAMEG00000014627,ENSAMEG00000002946,ENSAMEG00000000234
GO:MF	phosphoric ester hydrolase activity	GO:0042578	0.0272376	1.56483	306	356	17	15000	ENSAMEG00000002608,ENSAMEG00000011466,ENSAMEG00000003551,ENSAMEG00000017554,ENSAMEG00000013348,ENSAMEG00000014051,ENSAMEG00000001766,ENSAMEG00000015924,ENSAMEG00000010355,ENSAMEG00000010294,ENSAMEG00000000565,ENSAMEG00000017808,ENSAMEG00000005473,ENSAMEG00000002298,ENSAMEG00000012707,ENSAMEG00000003426,ENSAMEG00000001284
GO:MF	intramembrane lipid transporter activity	GO:0140303	0.0289058	1.53901	34	356	5	15000	ENSAMEG00000005131,ENSAMEG00000004410,ENSAMEG00000001773,ENSAMEG00000008519,ENSAMEG00000000600
GO:MF	intracellular ligand-gated ion channel activity	GO:0005217	0.0352466	1.45288	22	356	4	15000	ENSAMEG00000005837,ENSAMEG00000002582,ENSAMEG00000011767,ENSAMEG00000002849
GO:MF	passive transmembrane transporter activity	GO:0022803	0.0352466	1.45288	403	356	20	15000	ENSAMEG00000014750,ENSAMEG00000005837,ENSAMEG00000007435,ENSAMEG00000006623,ENSAMEG00000005642,ENSAMEG00000016042,ENSAMEG00000013992,ENSAMEG00000006711,ENSAMEG00000014169,ENSAMEG00000007637,ENSAMEG00000011309,ENSAMEG00000002582,ENSAMEG00000009876,ENSAMEG00000002946,ENSAMEG00000011767,ENSAMEG00000010651,ENSAMEG00000016562,ENSAMEG00000017646,ENSAMEG00000002849,ENSAMEG00000000600
GO:MF	AP-3 adaptor complex binding	GO:0035651	0.0352466	1.45288	3	356	2	15000	ENSAMEG00000006014,ENSAMEG00000000097
GO:MF	icosanoid transmembrane transporter activity	GO:0071714	0.0352466	1.45288	3	356	2	15000	ENSAMEG00000010239,ENSAMEG00000003510
GO:MF	channel activity	GO:0015267	0.0352466	1.45288	403	356	20	15000	ENSAMEG00000014750,ENSAMEG00000005837,ENSAMEG00000007435,ENSAMEG00000006623,ENSAMEG00000005642,ENSAMEG00000016042,ENSAMEG00000013992,ENSAMEG00000006711,ENSAMEG00000014169,ENSAMEG00000007637,ENSAMEG00000011309,ENSAMEG00000002582,ENSAMEG00000009876,ENSAMEG00000002946,ENSAMEG00000011767,ENSAMEG00000010651,ENSAMEG00000016562,ENSAMEG00000017646,ENSAMEG00000002849,ENSAMEG00000000600
GO:MF	glycosyltransferase activity	GO:0016757	0.0352466	1.45288	236	356	14	15000	ENSAMEG00000013383,ENSAMEG00000016112,ENSAMEG00000006123,ENSAMEG00000013660,ENSAMEG00000005854,ENSAMEG00000001150,ENSAMEG00000013544,ENSAMEG00000019401,ENSAMEG00000005960,ENSAMEG00000012748,ENSAMEG00000002347,ENSAMEG00000009054,ENSAMEG00000003652,ENSAMEG00000004775
GO:MF	transferase activity, transferring phosphorus-containing groups	GO:0016772	0.0352923	1.45232	841	356	34	15000	ENSAMEG00000016364,ENSAMEG00000006647,ENSAMEG00000005727,ENSAMEG00000018062,ENSAMEG00000016332,ENSAMEG00000008476,ENSAMEG00000017708,ENSAMEG00000007301,ENSAMEG00000014618,ENSAMEG00000017371,ENSAMEG00000010422,ENSAMEG00000010927,ENSAMEG00000010617,ENSAMEG00000017429,ENSAMEG00000009686,ENSAMEG00000013666,ENSAMEG00000003191,ENSAMEG00000016022,ENSAMEG00000003514,ENSAMEG00000003994,ENSAMEG00000002793,…
GO:MF	calcium ion transmembrane transporter activity	GO:0015085	0.0424301	1.37233	97	356	8	15000	ENSAMEG00000014627,ENSAMEG00000014169,ENSAMEG00000007637,ENSAMEG00000002582,ENSAMEG00000002946,ENSAMEG00000011767,ENSAMEG00000010651,ENSAMEG00000000234
GO:MF	calcium ion binding	GO:0005509	0.0424301	1.37233	659	356	28	15000	ENSAMEG00000007705,ENSAMEG00000012450,ENSAMEG00000007976,ENSAMEG00000011103,ENSAMEG00000002608,ENSAMEG00000015978,ENSAMEG00000016332,ENSAMEG00000017649,ENSAMEG00000003660,ENSAMEG00000012456,ENSAMEG00000010368,ENSAMEG00000004441,ENSAMEG00000013186,ENSAMEG00000016311,ENSAMEG00000000405,ENSAMEG00000002001,ENSAMEG00000004298,ENSAMEG00000014724,ENSAMEG00000017473,ENSAMEG00000017808,ENSAMEG00000007637,…
GO:MF	hexosyltransferase activity	GO:0016758	0.0468353	1.32943	145	356	10	15000	ENSAMEG00000013383,ENSAMEG00000016112,ENSAMEG00000013660,ENSAMEG00000001150,ENSAMEG00000013544,ENSAMEG00000019401,ENSAMEG00000005960,ENSAMEG00000002347,ENSAMEG00000009054,ENSAMEG00000004775
