# Supplementary material for: Whole genome bisulfite sequencing reveals DNA methylation roles in the adaptive response of wildness training giant pandas to wild environment
Source: Front Genet. 2022 Oct 11;13:995700. doi: 10.3389/fgene.2022.995700 (PMC9592921; doi:10.3389/fgene.2022.995700)
Supplement: Supplementary file 4 [file Table1.XLSX]

## Sheet: Sheet2
Table S1 Summary of collected samples
Pand name	Sequencing method	SRA accessions	Gender	Age	Group
QX	WGBS	SRR20067398	Female	2 years	Wildness training
	RNA-seq	SRR21518240
XHT	WGBS	SRR20067397	Female	2 years	Wildness training
	RNA-seq	SRR21518239
RR	WGBS	SRR20067396	Male	3 years	Wildness training
BX1	RNA-seq	SRR21518246	Male	2 years	Wildness training
YX1	RNA-seq	SRR21518245	Female	2 years	Wildness training
BX2	RNA-seq	SRR21518242	Male	2 years	Wildness training
YX2	RNA-seq	SRR21518241	Female	2 years	Wildness training
PQ	WGBS	SRR20067395	Female	2 years	Captive
LL	WGBS	SRR20067394	Female	3 years	Captive
QL	WGBS	SRR20067393	Male	2 years	Captive
	RNA-seq	SRR21518236
JM	RNA-seq	SRR21518238	Female	2 years	Captive
QY	RNA-seq	SRR21518237	Female	2 years	Captive
PN	RNA-seq	SRR21518235	Female	2 years	Captive
XQ	RNA-seq	SRR21518244	Female	2 years	Captive
HX	RNA-seq	SRR21518243	Male	2 years	Captive
