# Supplementary material for: Whole genome bisulfite sequencing reveals DNA methylation roles in the adaptive response of wildness training giant pandas to wild environment
Source: Front Genet. 2022 Oct 11;13:995700. doi: 10.3389/fgene.2022.995700 (PMC9592921; doi:10.3389/fgene.2022.995700)
Supplement: Supplementary file 5 [file Table5.XLSX]

## Sheet: TableS2
Table S5 KEGG enrichment results for DMGs in wildness training vs captive group
#Term	Database	ID	Input number	Background number	P-Value	Corrected P-Value	Input	Hyperlink
N-Glycan biosynthesis	KEGG PATHWAY	aml00510	6	43	0.00322757	0.426245	ENSAMEG00000003660|ENSAMEG00000013383|ENSAMEG00000010263|ENSAMEG00000013660|ENSAMEG00000006123|ENSAMEG00000019401	http://www.genome.jp/kegg-bin/show_pathway?aml00510/aml:100469937%09red/aml:100474282%09red/aml:100467154%09red/aml:100481251%09red/aml:100480907%09red/aml:100465193%09red
Metabolic pathways	KEGG PATHWAY	aml01100	53	1187	0.00493741	0.426245	ENSAMEG00000005473|ENSAMEG00000013162|ENSAMEG00000013544|ENSAMEG00000009234|ENSAMEG00000016329|ENSAMEG00000007754|ENSAMEG00000011496|ENSAMEG00000017808|ENSAMEG00000001150|ENSAMEG00000018300|ENSAMEG00000005080|ENSAMEG00000003660|ENSAMEG00000019401|ENSAMEG00000010294|ENSAMEG00000002551|ENSAMEG00000003191|ENSAMEG00000006202|ENSAMEG00000016662|ENSAMEG00000000335|ENSAMEG00000009054|ENSAMEG00000002793|…	http://www.genome.jp/kegg-bin/show_pathway?aml01100/aml:100478221%09red/aml:100474282%09red/aml:100467584%09red/aml:100465584%09red/aml:100466298%09red/aml:100481233%09red/aml:105236608%09red/aml:100463892%09red/aml:100481578%09red/aml:100464437%09red/aml:100464046%09red/aml:100468876%09red/aml:100467295%09red/aml:100471232%09red/aml:100470614%09red/aml:100481994%09red/aml:100469937%09red/aml:100…
Long-term depression	KEGG PATHWAY	aml04730	6	48	0.00526229	0.426245	ENSAMEG00000014750|ENSAMEG00000016042|ENSAMEG00000014556|ENSAMEG00000006965|ENSAMEG00000011767|ENSAMEG00000016591	http://www.genome.jp/kegg-bin/show_pathway?aml04730/aml:100475512%09red/aml:100472702%09red/aml:100477898%09red/aml:100466130%09red/aml:100484351%09red/aml:100477888%09red
Phosphatidylinositol signaling system	KEGG PATHWAY	aml04070	8	90	0.00896479	0.544611	ENSAMEG00000002793|ENSAMEG00000016688|ENSAMEG00000014051|ENSAMEG00000018062|ENSAMEG00000010617|ENSAMEG00000011767|ENSAMEG00000017808|ENSAMEG00000016332	http://www.genome.jp/kegg-bin/show_pathway?aml04070/aml:100481994%09red/aml:100476035%09red/aml:100477888%09red/aml:100481233%09red/aml:100473609%09red/aml:100465305%09red/aml:100483868%09red/aml:100470614%09red
Arginine biosynthesis	KEGG PATHWAY	aml00220	3	17	0.0206537	0.777631	ENSAMEG00000007121|ENSAMEG00000018300|ENSAMEG00000005080	http://www.genome.jp/kegg-bin/show_pathway?aml00220/aml:100467295%09red/aml:100466842%09red/aml:100467996%09red
Nicotine addiction	KEGG PATHWAY	aml05033	4	33	0.0237891	0.777631	ENSAMEG00000005642|ENSAMEG00000010651|ENSAMEG00000006711|ENSAMEG00000014750	http://www.genome.jp/kegg-bin/show_pathway?aml05033/aml:100479540%09red/aml:100472702%09red/aml:100466153%09red/aml:100469857%09red
Arrhythmogenic right ventricular cardiomyopathy (ARVC)	KEGG PATHWAY	aml05412	6	72	0.0289319	0.777631	ENSAMEG00000014169|ENSAMEG00000014627|ENSAMEG00000002582|ENSAMEG00000005961|ENSAMEG00000014092|ENSAMEG00000007586	http://www.genome.jp/kegg-bin/show_pathway?aml05412/aml:100466169%09red/aml:100471755%09red/aml:100476576%09red/aml:100477000%09red/aml:100475193%09red/aml:100476147%09red
Morphine addiction	KEGG PATHWAY	aml05032	6	74	0.0322321	0.777631	ENSAMEG00000005473|ENSAMEG00000006711|ENSAMEG00000003551|ENSAMEG00000017944|ENSAMEG00000016591|ENSAMEG00000005642	http://www.genome.jp/kegg-bin/show_pathway?aml05032/aml:100478221%09red/aml:100480274%09red/aml:100475417%09red/aml:100466130%09red/aml:100479540%09red/aml:100469857%09red
Purine metabolism	KEGG PATHWAY	aml00230	8	116	0.0323939	0.777631	ENSAMEG00000017371|ENSAMEG00000007258|ENSAMEG00000005473|ENSAMEG00000003551|ENSAMEG00000011496|ENSAMEG00000009234|ENSAMEG00000002298|ENSAMEG00000002551	http://www.genome.jp/kegg-bin/show_pathway?aml00230/aml:100478221%09red/aml:100476476%09red/aml:100468828%09red/aml:100478474%09red/aml:100480274%09red/aml:100467011%09red/aml:100464046%09red/aml:100471232%09red
ECM-receptor interaction	KEGG PATHWAY	aml04512	6	76	0.0357679	0.777631	ENSAMEG00000001889|ENSAMEG00000005463|ENSAMEG00000004084|ENSAMEG00000012067|ENSAMEG00000007586|ENSAMEG00000004780	http://www.genome.jp/kegg-bin/show_pathway?aml04512/aml:100463941%09red/aml:100478914%09red/aml:100476197%09red/aml:100480195%09red/aml:100470155%09red/aml:100476147%09red
Protein digestion and absorption	KEGG PATHWAY	aml04974	6	77	0.0376256	0.777631	ENSAMEG00000017218|ENSAMEG00000014627|ENSAMEG00000015783|ENSAMEG00000004084|ENSAMEG00000012067|ENSAMEG00000004780	http://www.genome.jp/kegg-bin/show_pathway?aml04974/aml:100478914%09red/aml:100463941%09red/aml:100478270%09red/aml:100471755%09red/aml:100480195%09red/aml:100473016%09red
Hedgehog signaling pathway	KEGG PATHWAY	aml04340	4	40	0.0416147	0.777631	ENSAMEG00000011107|ENSAMEG00000017610|ENSAMEG00000017944|ENSAMEG00000002595	http://www.genome.jp/kegg-bin/show_pathway?aml04340/aml:100475417%09red/aml:100470916%09red/aml:100482193%09red/aml:100479018%09red
Aminoacyl-tRNA biosynthesis	KEGG PATHWAY	aml00970	4	43	0.0510486	0.777631	ENSAMEG00000004455|ENSAMEG00000017043|ENSAMEG00000012154|ENSAMEG00000017443	http://www.genome.jp/kegg-bin/show_pathway?aml00970/aml:100484574%09red/aml:100479505%09red/aml:100483623%09red/aml:100480408%09red
Hypertrophic cardiomyopathy (HCM)	KEGG PATHWAY	aml05410	6	84	0.0523476	0.777631	ENSAMEG00000014169|ENSAMEG00000014627|ENSAMEG00000002582|ENSAMEG00000005961|ENSAMEG00000014092|ENSAMEG00000007586	http://www.genome.jp/kegg-bin/show_pathway?aml05410/aml:100466169%09red/aml:100471755%09red/aml:100476576%09red/aml:100477000%09red/aml:100475193%09red/aml:100476147%09red
AGE-RAGE signaling pathway in diabetic complications	KEGG PATHWAY	aml04933	6	84	0.0523476	0.777631	ENSAMEG00000003514|ENSAMEG00000014051|ENSAMEG00000002899|ENSAMEG00000004084|ENSAMEG00000012067|ENSAMEG00000017808	http://www.genome.jp/kegg-bin/show_pathway?aml04933/aml:100476035%09red/aml:100481994%09red/aml:100465063%09red/aml:100478914%09red/aml:100480195%09red/aml:100477951%09red
Glycerophospholipid metabolism	KEGG PATHWAY	aml00564	6	86	0.0571157	0.777631	ENSAMEG00000005727|ENSAMEG00000002793|ENSAMEG00000016688|ENSAMEG00000018062|ENSAMEG00000007754|ENSAMEG00000016332	http://www.genome.jp/kegg-bin/show_pathway?aml00564/aml:100473311%09red/aml:100465305%09red/aml:100463892%09red/aml:100473609%09red/aml:100481233%09red/aml:100483868%09red
Dilated cardiomyopathy (DCM)	KEGG PATHWAY	aml05414	6	86	0.0571157	0.777631	ENSAMEG00000014169|ENSAMEG00000014627|ENSAMEG00000002582|ENSAMEG00000005961|ENSAMEG00000014092|ENSAMEG00000007586	http://www.genome.jp/kegg-bin/show_pathway?aml05414/aml:100466169%09red/aml:100471755%09red/aml:100476576%09red/aml:100477000%09red/aml:100475193%09red/aml:100476147%09red
Calcium signaling pathway	KEGG PATHWAY	aml04020	9	155	0.0576023	0.777631	ENSAMEG00000017808|ENSAMEG00000014627|ENSAMEG00000002582|ENSAMEG00000014051|ENSAMEG00000007637|ENSAMEG00000007301|ENSAMEG00000011767|ENSAMEG00000017708|ENSAMEG00000009779	http://www.genome.jp/kegg-bin/show_pathway?aml04020/aml:100476035%09red/aml:100477852%09red/aml:100481994%09red/aml:100484939%09red/aml:100471755%09red/aml:100476576%09red/aml:100466242%09red/aml:100470612%09red/aml:100477888%09red
Serotonergic synapse	KEGG PATHWAY	aml04726	6	91	0.0701413	0.897071	ENSAMEG00000000335|ENSAMEG00000017184|ENSAMEG00000006711|ENSAMEG00000000342|ENSAMEG00000011767|ENSAMEG00000016591	http://www.genome.jp/kegg-bin/show_pathway?aml04726/aml:100472165%09red/aml:100466827%09red/aml:100466130%09red/aml:100479540%09red/aml:100482335%09red/aml:100477888%09red
Glycosaminoglycan biosynthesis - chondroitin sulfate / dermatan sulfate	KEGG PATHWAY	aml00532	2	14	0.0810156	0.98434	ENSAMEG00000006746|ENSAMEG00000004775	http://www.genome.jp/kegg-bin/show_pathway?aml00532/aml:100468746%09red/aml:100475790%09red
Drug metabolism - other enzymes	KEGG PATHWAY	aml00983	4	54	0.0946069	0.991642	ENSAMEG00000016662|ENSAMEG00000011496|ENSAMEG00000002551|ENSAMEG00000003550	http://www.genome.jp/kegg-bin/show_pathway?aml00983/aml:100465584%09red/aml:100467011%09red/aml:100466550%09red/aml:100468828%09red
Pyruvate metabolism	KEGG PATHWAY	aml00620	3	35	0.10363	0.991642	ENSAMEG00000018325|ENSAMEG00000006202|ENSAMEG00000017872	http://www.genome.jp/kegg-bin/show_pathway?aml00620/aml:100470128%09red/aml:100474107%09red/aml:100472384%09red
Glycerolipid metabolism	KEGG PATHWAY	aml00561	4	57	0.108779	0.991642	ENSAMEG00000018062|ENSAMEG00000002793|ENSAMEG00000016688|ENSAMEG00000016332	http://www.genome.jp/kegg-bin/show_pathway?aml00561/aml:100481233%09red/aml:100483868%09red/aml:100473609%09red/aml:100465305%09red
Mannose type O-glycan biosynthesis	KEGG PATHWAY	aml00515	2	18	0.118785	0.991642	ENSAMEG00000016112|ENSAMEG00000013660	http://www.genome.jp/kegg-bin/show_pathway?aml00515/aml:100474282%09red/aml:100466251%09red
Choline metabolism in cancer	KEGG PATHWAY	aml05231	5	84	0.127168	0.991642	ENSAMEG00000018062|ENSAMEG00000002793|ENSAMEG00000016332|ENSAMEG00000016688|ENSAMEG00000003514	http://www.genome.jp/kegg-bin/show_pathway?aml05231/aml:100481233%09red/aml:100473609%09red/aml:100483868%09red/aml:100477951%09red/aml:100465305%09red
Tryptophan metabolism	KEGG PATHWAY	aml00380	3	39	0.129577	0.991642	ENSAMEG00000000335|ENSAMEG00000013126|ENSAMEG00000016329	http://www.genome.jp/kegg-bin/show_pathway?aml00380/aml:100483355%09red/aml:100472165%09red/aml:100465663%09red
Dopaminergic synapse	KEGG PATHWAY	aml04728	6	112	0.141594	0.991642	ENSAMEG00000014750|ENSAMEG00000010651|ENSAMEG00000003514|ENSAMEG00000001284|ENSAMEG00000011767|ENSAMEG00000016591	http://www.genome.jp/kegg-bin/show_pathway?aml04728/aml:100480070%09red/aml:100472702%09red/aml:100466153%09red/aml:100466130%09red/aml:100477951%09red/aml:100477888%09red
Ubiquitin mediated proteolysis	KEGG PATHWAY	aml04120	6	113	0.145625	0.991642	ENSAMEG00000010279|ENSAMEG00000017610|ENSAMEG00000009174|ENSAMEG00000018102|ENSAMEG00000012748|ENSAMEG00000011107	http://www.genome.jp/kegg-bin/show_pathway?aml04120/aml:100466154%09red/aml:100479205%09red/aml:100479965%09red/aml:100479018%09red/aml:100475070%09red/aml:100470916%09red
ABC transporters	KEGG PATHWAY	aml02010	3	42	0.150377	0.991642	ENSAMEG00000008692|ENSAMEG00000005131|ENSAMEG00000010239	http://www.genome.jp/kegg-bin/show_pathway?aml02010/aml:100466405%09red/aml:100477511%09red/aml:100483394%09red
Cysteine and methionine metabolism	KEGG PATHWAY	aml00270	3	42	0.150377	0.991642	ENSAMEG00000005214|ENSAMEG00000017872|ENSAMEG00000017058	http://www.genome.jp/kegg-bin/show_pathway?aml00270/aml:100482980%09red/aml:100472384%09red/aml:100469964%09red
Inositol phosphate metabolism	KEGG PATHWAY	aml00562	4	65	0.150751	0.991642	ENSAMEG00000002608|ENSAMEG00000010617|ENSAMEG00000017808|ENSAMEG00000014051	http://www.genome.jp/kegg-bin/show_pathway?aml00562/aml:100476035%09red/aml:100468521%09red/aml:100470614%09red/aml:100481994%09red
Phospholipase D signaling pathway	KEGG PATHWAY	aml04072	6	116	0.158027	0.991642	ENSAMEG00000002793|ENSAMEG00000014051|ENSAMEG00000018062|ENSAMEG00000016688|ENSAMEG00000009779|ENSAMEG00000016332	http://www.genome.jp/kegg-bin/show_pathway?aml04072/aml:100481994%09red/aml:100465305%09red/aml:100484939%09red/aml:100473609%09red/aml:100481233%09red/aml:100483868%09red
Retrograde endocannabinoid signaling	KEGG PATHWAY	aml04723	6	118	0.166543	0.991642	ENSAMEG00000014750|ENSAMEG00000003514|ENSAMEG00000006711|ENSAMEG00000011767|ENSAMEG00000016591|ENSAMEG00000005642	http://www.genome.jp/kegg-bin/show_pathway?aml04723/aml:100472702%09red/aml:100469857%09red/aml:100466130%09red/aml:100479540%09red/aml:100477951%09red/aml:100477888%09red
Biosynthesis of amino acids	KEGG PATHWAY	aml01230	4	68	0.167876	0.991642	ENSAMEG00000007121|ENSAMEG00000003191|ENSAMEG00000018300|ENSAMEG00000005080	http://www.genome.jp/kegg-bin/show_pathway?aml01230/aml:100467295%09red/aml:100467584%09red/aml:100466842%09red/aml:100467996%09red
Glutamatergic synapse	KEGG PATHWAY	aml04724	5	93	0.169113	0.991642	ENSAMEG00000011767|ENSAMEG00000010651|ENSAMEG00000016591|ENSAMEG00000017944|ENSAMEG00000014750	http://www.genome.jp/kegg-bin/show_pathway?aml04724/aml:100466130%09red/aml:100475417%09red/aml:100472702%09red/aml:100466153%09red/aml:100477888%09red
Pyrimidine metabolism	KEGG PATHWAY	aml00240	3	45	0.172152	0.991642	ENSAMEG00000016662|ENSAMEG00000011496|ENSAMEG00000002298	http://www.genome.jp/kegg-bin/show_pathway?aml00240/aml:100466550%09red/aml:100468828%09red/aml:100471232%09red
Tight junction	KEGG PATHWAY	aml04530	7	146	0.173847	0.991642	ENSAMEG00000003514|ENSAMEG00000008686|ENSAMEG00000000703|ENSAMEG00000001016|ENSAMEG00000009361|ENSAMEG00000014243|ENSAMEG00000017779	http://www.genome.jp/kegg-bin/show_pathway?aml04530/aml:100469409%09red/aml:100479053%09red/aml:100480272%09red/aml:100482379%09red/aml:100470083%09red/aml:100482846%09red/aml:100477951%09red
cAMP signaling pathway	KEGG PATHWAY	aml04024	8	173	0.174631	0.991642	ENSAMEG00000014750|ENSAMEG00000002849|ENSAMEG00000010651|ENSAMEG00000003514|ENSAMEG00000002582|ENSAMEG00000003551|ENSAMEG00000001012|ENSAMEG00000010239	http://www.genome.jp/kegg-bin/show_pathway?aml04024/aml:100476576%09red/aml:100478221%09red/aml:100472702%09red/aml:100466153%09red/aml:100480126%09red/aml:100476455%09red/aml:100466405%09red/aml:100477951%09red
Phosphonate and phosphinate metabolism	KEGG PATHWAY	aml00440	1	6	0.191206	0.991642	ENSAMEG00000005727	http://www.genome.jp/kegg-bin/show_pathway?aml00440/aml:100473311%09red
Mucin type O-glycan biosynthesis	KEGG PATHWAY	aml00512	2	25	0.192219	0.991642	ENSAMEG00000013544|ENSAMEG00000001150	http://www.genome.jp/kegg-bin/show_pathway?aml00512/aml:100466298%09red/aml:100468876%09red
Pentose phosphate pathway	KEGG PATHWAY	aml00030	2	25	0.192219	0.991642	ENSAMEG00000011466|ENSAMEG00000003191	http://www.genome.jp/kegg-bin/show_pathway?aml00030/aml:100475474%09red/aml:100467584%09red
Oocyte meiosis	KEGG PATHWAY	aml04114	5	102	0.215648	0.991642	ENSAMEG00000011107|ENSAMEG00000017610|ENSAMEG00000011767|ENSAMEG00000001284|ENSAMEG00000007168	http://www.genome.jp/kegg-bin/show_pathway?aml04114/aml:100469600%09red/aml:100470916%09red/aml:100480070%09red/aml:100477888%09red/aml:100479018%09red
Circadian rhythm	KEGG PATHWAY	aml04710	2	28	0.225259	0.991642	ENSAMEG00000011107|ENSAMEG00000017610	http://www.genome.jp/kegg-bin/show_pathway?aml04710/aml:100470916%09red/aml:100479018%09red
Transcriptional misregulation in cancer	KEGG PATHWAY	aml05202	6	133	0.2359	0.991642	ENSAMEG00000014750|ENSAMEG00000000723|ENSAMEG00000009174|ENSAMEG00000015779|ENSAMEG00000005741|ENSAMEG00000016341	http://www.genome.jp/kegg-bin/show_pathway?aml05202/aml:100472702%09red/aml:105241354%09red/aml:100483604%09red/aml:100476598%09red/aml:100465236%09red/aml:100475070%09red
Propanoate metabolism	KEGG PATHWAY	aml00640	2	29	0.236371	0.991642	ENSAMEG00000013162|ENSAMEG00000017872	http://www.genome.jp/kegg-bin/show_pathway?aml00640/aml:100463551%09red/aml:100472384%09red
Cell adhesion molecules (CAMs)	KEGG PATHWAY	aml04514	5	107	0.243067	0.991642	ENSAMEG00000000703|ENSAMEG00000012874|ENSAMEG00000010347|ENSAMEG00000013969|ENSAMEG00000012707	http://www.genome.jp/kegg-bin/show_pathway?aml04514/aml:100478933%09red/aml:100464599%09red/aml:100466581%09red/aml:100479053%09red/aml:100474611%09red
Alanine, aspartate and glutamate metabolism	KEGG PATHWAY	aml00250	2	30	0.247512	0.991642	ENSAMEG00000009234|ENSAMEG00000005080	http://www.genome.jp/kegg-bin/show_pathway?aml00250/aml:100478474%09red/aml:100466842%09red
Circadian entrainment	KEGG PATHWAY	aml04713	4	81	0.248651	0.991642	ENSAMEG00000010651|ENSAMEG00000016591|ENSAMEG00000002582|ENSAMEG00000014750	http://www.genome.jp/kegg-bin/show_pathway?aml04713/aml:100466130%09red/aml:100476576%09red/aml:100472702%09red/aml:100466153%09red
Fc epsilon RI signaling pathway	KEGG PATHWAY	aml04664	3	55	0.249864	0.991642	ENSAMEG00000014051|ENSAMEG00000001012|ENSAMEG00000003514	http://www.genome.jp/kegg-bin/show_pathway?aml04664/aml:100480126%09red/aml:100477951%09red/aml:100481994%09red
Glycolysis / Gluconeogenesis	KEGG PATHWAY	aml00010	3	56	0.257934	0.991642	ENSAMEG00000011466|ENSAMEG00000003191|ENSAMEG00000017872	http://www.genome.jp/kegg-bin/show_pathway?aml00010/aml:100475474%09red/aml:100472384%09red/aml:100467584%09red
Fructose and mannose metabolism	KEGG PATHWAY	aml00051	2	31	0.25867	0.991642	ENSAMEG00000011466|ENSAMEG00000003191	http://www.genome.jp/kegg-bin/show_pathway?aml00051/aml:100475474%09red/aml:100467584%09red
Taurine and hypotaurine metabolism	KEGG PATHWAY	aml00430	1	9	0.261542	0.991642	ENSAMEG00000017058	http://www.genome.jp/kegg-bin/show_pathway?aml00430/aml:100469964%09red
Inflammatory mediator regulation of TRP channels	KEGG PATHWAY	aml04750	4	83	0.261785	0.991642	ENSAMEG00000011767|ENSAMEG00000000342|ENSAMEG00000014051|ENSAMEG00000003514	http://www.genome.jp/kegg-bin/show_pathway?aml04750/aml:100481994%09red/aml:100477951%09red/aml:100477888%09red/aml:100482335%09red
Glucagon signaling pathway	KEGG PATHWAY	aml04922	4	87	0.288419	0.991642	ENSAMEG00000011767|ENSAMEG00000011466|ENSAMEG00000003191|ENSAMEG00000017872	http://www.genome.jp/kegg-bin/show_pathway?aml04922/aml:100472384%09red/aml:100475474%09red/aml:100477888%09red/aml:100467584%09red
Hippo signaling pathway	KEGG PATHWAY	aml04390	5	115	0.288643	0.991642	ENSAMEG00000011107|ENSAMEG00000006972|ENSAMEG00000002899|ENSAMEG00000008686|ENSAMEG00000017610	http://www.genome.jp/kegg-bin/show_pathway?aml04390/aml:100470916%09red/aml:100465063%09red/aml:100480335%09red/aml:100470083%09red/aml:100479018%09red
T cell receptor signaling pathway	KEGG PATHWAY	aml04660	4	89	0.301879	0.991642	ENSAMEG00000003081|ENSAMEG00000012707|ENSAMEG00000001012|ENSAMEG00000003514	http://www.genome.jp/kegg-bin/show_pathway?aml04660/aml:100480126%09red/aml:100463806%09red/aml:100477951%09red/aml:100474611%09red
Steroid hormone biosynthesis	KEGG PATHWAY	aml00140	2	36	0.31435	0.991642	ENSAMEG00000004853|ENSAMEG00000018008	http://www.genome.jp/kegg-bin/show_pathway?aml00140/aml:100483237%09red/aml:100484147%09red
Type II diabetes mellitus	KEGG PATHWAY	aml04930	2	36	0.31435	0.991642	ENSAMEG00000007637|ENSAMEG00000003514	http://www.genome.jp/kegg-bin/show_pathway?aml04930/aml:100466242%09red/aml:100477951%09red
Osteoclast differentiation	KEGG PATHWAY	aml04380	4	92	0.322193	0.991642	ENSAMEG00000003081|ENSAMEG00000017747|ENSAMEG00000014051|ENSAMEG00000003514	http://www.genome.jp/kegg-bin/show_pathway?aml04380/aml:100481994%09red/aml:100475876%09red/aml:100477951%09red/aml:100463806%09red
Axon guidance	KEGG PATHWAY	aml04360	6	151	0.328167	0.991642	ENSAMEG00000017215|ENSAMEG00000000607|ENSAMEG00000014986|ENSAMEG00000014051|ENSAMEG00000013666|ENSAMEG00000008476	http://www.genome.jp/kegg-bin/show_pathway?aml04360/aml:100481994%09red/aml:100470218%09red/aml:100473599%09red/aml:100481596%09red/aml:105235553%09red/aml:100466384%09red
Oxytocin signaling pathway	KEGG PATHWAY	aml04921	5	123	0.335593	0.991642	ENSAMEG00000011767|ENSAMEG00000017708|ENSAMEG00000014169|ENSAMEG00000016591|ENSAMEG00000002582	http://www.genome.jp/kegg-bin/show_pathway?aml04921/aml:100466130%09red/aml:100476576%09red/aml:100477852%09red/aml:100477888%09red/aml:100477000%09red
Glycosphingolipid biosynthesis - ganglio series	KEGG PATHWAY	aml00604	1	13	0.34592	0.991642	ENSAMEG00000003652	http://www.genome.jp/kegg-bin/show_pathway?aml00604/aml:100481578%09red
Non-homologous end-joining	KEGG PATHWAY	aml03450	1	13	0.34592	0.991642	ENSAMEG00000000249	http://www.genome.jp/kegg-bin/show_pathway?aml03450/aml:100472045%09red
Nitrogen metabolism	KEGG PATHWAY	aml00910	1	13	0.34592	0.991642	ENSAMEG00000005080	http://www.genome.jp/kegg-bin/show_pathway?aml00910/aml:100466842%09red
Human immunodeficiency virus 1 infection	KEGG PATHWAY	aml05170	6	155	0.3494	0.991642	ENSAMEG00000003514|ENSAMEG00000017610|ENSAMEG00000014051|ENSAMEG00000011767|ENSAMEG00000011107|ENSAMEG00000016591	http://www.genome.jp/kegg-bin/show_pathway?aml05170/aml:100481994%09red/aml:100479018%09red/aml:100466130%09red/aml:100470916%09red/aml:100477951%09red/aml:100477888%09red
Synaptic vesicle cycle	KEGG PATHWAY	aml04721	3	68	0.356217	0.991642	ENSAMEG00000013376|ENSAMEG00000000405|ENSAMEG00000016724	http://www.genome.jp/kegg-bin/show_pathway?aml04721/aml:100473303%09red/aml:100484249%09red/aml:100484175%09red
Cardiac muscle contraction	KEGG PATHWAY	aml04260	3	68	0.356217	0.991642	ENSAMEG00000014627|ENSAMEG00000014169|ENSAMEG00000002582	http://www.genome.jp/kegg-bin/show_pathway?aml04260/aml:100471755%09red/aml:100476576%09red/aml:100477000%09red
Pantothenate and CoA biosynthesis	KEGG PATHWAY	aml00770	1	14	0.365466	0.991642	ENSAMEG00000016662	http://www.genome.jp/kegg-bin/show_pathway?aml00770/aml:100466550%09red
Colorectal cancer	KEGG PATHWAY	aml05210	3	70	0.372577	0.991642	ENSAMEG00000017215|ENSAMEG00000002899|ENSAMEG00000003514	http://www.genome.jp/kegg-bin/show_pathway?aml05210/aml:100465063%09red/aml:100477951%09red/aml:105235553%09red
ErbB signaling pathway	KEGG PATHWAY	aml04012	3	71	0.380729	0.991642	ENSAMEG00000007301|ENSAMEG00000014051|ENSAMEG00000003514	http://www.genome.jp/kegg-bin/show_pathway?aml04012/aml:100470612%09red/aml:100481994%09red/aml:100477951%09red
Thyroid hormone signaling pathway	KEGG PATHWAY	aml04919	4	101	0.383458	0.991642	ENSAMEG00000017808|ENSAMEG00000008749|ENSAMEG00000015783|ENSAMEG00000014051	http://www.genome.jp/kegg-bin/show_pathway?aml04919/aml:100478270%09red/aml:100476035%09red/aml:100471011%09red/aml:100481994%09red
2-Oxocarboxylic acid metabolism	KEGG PATHWAY	aml01210	1	15	0.38443	0.991642	ENSAMEG00000018300	http://www.genome.jp/kegg-bin/show_pathway?aml01210/aml:100467996%09red
Carbon metabolism	KEGG PATHWAY	aml01200	4	103	0.39703	0.991642	ENSAMEG00000006202|ENSAMEG00000011466|ENSAMEG00000003191|ENSAMEG00000005080	http://www.genome.jp/kegg-bin/show_pathway?aml01200/aml:100475474%09red/aml:100470128%09red/aml:100467584%09red/aml:100466842%09red
Viral myocarditis	KEGG PATHWAY	aml05416	2	44	0.401075	0.991642	ENSAMEG00000014092|ENSAMEG00000005961	http://www.genome.jp/kegg-bin/show_pathway?aml05416/aml:100466169%09red/aml:100475193%09red
Primary bile acid biosynthesis	KEGG PATHWAY	aml00120	1	16	0.402828	0.991642	ENSAMEG00000018008	http://www.genome.jp/kegg-bin/show_pathway?aml00120/aml:100483237%09red
Relaxin signaling pathway	KEGG PATHWAY	aml04926	4	104	0.403798	0.991642	ENSAMEG00000016591|ENSAMEG00000004084|ENSAMEG00000012067|ENSAMEG00000003514	http://www.genome.jp/kegg-bin/show_pathway?aml04926/aml:100466130%09red/aml:100478914%09red/aml:100477951%09red/aml:100480195%09red
Fc gamma R-mediated phagocytosis	KEGG PATHWAY	aml04666	3	75	0.413073	0.991642	ENSAMEG00000014051|ENSAMEG00000001012|ENSAMEG00000012707	http://www.genome.jp/kegg-bin/show_pathway?aml04666/aml:100480126%09red/aml:100481994%09red/aml:100474611%09red
AMPK signaling pathway	KEGG PATHWAY	aml04152	4	106	0.417291	0.991642	ENSAMEG00000011466|ENSAMEG00000001284|ENSAMEG00000003191|ENSAMEG00000011195	http://www.genome.jp/kegg-bin/show_pathway?aml04152/aml:100469773%09red/aml:100475474%09red/aml:100480070%09red/aml:100467584%09red
Glycosaminoglycan degradation	KEGG PATHWAY	aml00531	1	17	0.420677	0.991642	ENSAMEG00000000060	http://www.genome.jp/kegg-bin/show_pathway?aml00531/aml:105236608%09red
Amoebiasis	KEGG PATHWAY	aml05146	3	77	0.42905	0.991642	ENSAMEG00000001718|ENSAMEG00000004084|ENSAMEG00000012067	http://www.genome.jp/kegg-bin/show_pathway?aml05146/aml:100478914%09red/aml:105238033%09red/aml:100480195%09red
Protein processing in endoplasmic reticulum	KEGG PATHWAY	aml04141	5	139	0.430517	0.991642	ENSAMEG00000003660|ENSAMEG00000010263|ENSAMEG00000010279|ENSAMEG00000011604|ENSAMEG00000003514	http://www.genome.jp/kegg-bin/show_pathway?aml04141/aml:100467154%09red/aml:100484854%09red/aml:100477951%09red/aml:100480907%09red/aml:100479205%09red
Rap1 signaling pathway	KEGG PATHWAY	aml04015	6	171	0.434812	0.991642	ENSAMEG00000010651|ENSAMEG00000005704|ENSAMEG00000003390|ENSAMEG00000001012|ENSAMEG00000016591|ENSAMEG00000017779	http://www.genome.jp/kegg-bin/show_pathway?aml04015/aml:100464976%09red/aml:100482379%09red/aml:100466153%09red/aml:100480126%09red/aml:100466130%09red/aml:100482921%09red
GABAergic synapse	KEGG PATHWAY	aml04727	3	78	0.436981	0.991642	ENSAMEG00000006711|ENSAMEG00000016591|ENSAMEG00000005642	http://www.genome.jp/kegg-bin/show_pathway?aml04727/aml:100466130%09red/aml:100479540%09red/aml:100469857%09red
Glycosylphosphatidylinositol (GPI)-anchor biosynthesis	KEGG PATHWAY	aml00563	1	18	0.437994	0.991642	ENSAMEG00000010294	http://www.genome.jp/kegg-bin/show_pathway?aml00563/aml:100484842%09red
Glycosaminoglycan biosynthesis - heparan sulfate / heparin	KEGG PATHWAY	aml00534	1	18	0.437994	0.991642	ENSAMEG00000016204	http://www.genome.jp/kegg-bin/show_pathway?aml00534/aml:100464822%09red
Neuroactive ligand-receptor interaction	KEGG PATHWAY	aml04080	8	235	0.440031	0.991642	ENSAMEG00000010651|ENSAMEG00000016042|ENSAMEG00000014750|ENSAMEG00000014556|ENSAMEG00000006711|ENSAMEG00000017747|ENSAMEG00000009779|ENSAMEG00000005642	http://www.genome.jp/kegg-bin/show_pathway?aml04080/aml:100475512%09red/aml:100475876%09red/aml:100472702%09red/aml:100484939%09red/aml:100466153%09red/aml:100484351%09red/aml:100479540%09red/aml:100469857%09red
Focal adhesion	KEGG PATHWAY	aml04510	6	173	0.445412	0.991642	ENSAMEG00000001012|ENSAMEG00000003514|ENSAMEG00000004084|ENSAMEG00000012067|ENSAMEG00000007586|ENSAMEG00000004780	http://www.genome.jp/kegg-bin/show_pathway?aml04510/aml:100478914%09red/aml:100463941%09red/aml:100480126%09red/aml:100480195%09red/aml:100477951%09red/aml:100476147%09red
Aldosterone synthesis and secretion	KEGG PATHWAY	aml04925	3	81	0.460514	0.991642	ENSAMEG00000011767|ENSAMEG00000017708|ENSAMEG00000005473	http://www.genome.jp/kegg-bin/show_pathway?aml04925/aml:100477852%09red/aml:100477888%09red/aml:100480274%09red
Mitophagy - animal	KEGG PATHWAY	aml04137	2	50	0.462636	0.991642	ENSAMEG00000009899|ENSAMEG00000003514	http://www.genome.jp/kegg-bin/show_pathway?aml04137/aml:100477951%09red/aml:100464241%09red
Folate biosynthesis	KEGG PATHWAY	aml00790	1	20	0.471094	0.991642	ENSAMEG00000000335	http://www.genome.jp/kegg-bin/show_pathway?aml00790/aml:100472165%09red
Other types of O-glycan biosynthesis	KEGG PATHWAY	aml00514	1	20	0.471094	0.991642	ENSAMEG00000015765	http://www.genome.jp/kegg-bin/show_pathway?aml00514/aml:100467880%09red
C-type lectin receptor signaling pathway	KEGG PATHWAY	aml04625	3	83	0.475967	0.991642	ENSAMEG00000011767|ENSAMEG00000014051|ENSAMEG00000003514	http://www.genome.jp/kegg-bin/show_pathway?aml04625/aml:100481994%09red/aml:100477951%09red/aml:100477888%09red
Amphetamine addiction	KEGG PATHWAY	aml05031	2	52	0.482324	0.991642	ENSAMEG00000010651|ENSAMEG00000014750	http://www.genome.jp/kegg-bin/show_pathway?aml05031/aml:100472702%09red/aml:100466153%09red
Small cell lung cancer	KEGG PATHWAY	aml05222	3	84	0.483616	0.991642	ENSAMEG00000004084|ENSAMEG00000012067|ENSAMEG00000000740	http://www.genome.jp/kegg-bin/show_pathway?aml05222/aml:100478914%09red/aml:100468872%09red/aml:100480195%09red
Vitamin digestion and absorption	KEGG PATHWAY	aml04977	1	21	0.486907	0.991642	ENSAMEG00000010368	http://www.genome.jp/kegg-bin/show_pathway?aml04977/aml:100463652%09red
Non-small cell lung cancer	KEGG PATHWAY	aml05223	2	53	0.492	0.991642	ENSAMEG00000000740|ENSAMEG00000014051	http://www.genome.jp/kegg-bin/show_pathway?aml05223/aml:100481994%09red/aml:100468872%09red
Alcoholism	KEGG PATHWAY	aml05034	4	118	0.49634	0.991642	ENSAMEG00000010651|ENSAMEG00000003994|ENSAMEG00000016591|ENSAMEG00000018916	http://www.genome.jp/kegg-bin/show_pathway?aml05034/aml:100477187%09red/aml:100466130%09red/aml:100466153%09red/aml:100477127%09red
Apelin signaling pathway	KEGG PATHWAY	aml04371	4	118	0.49634	0.991642	ENSAMEG00000002899|ENSAMEG00000011767|ENSAMEG00000014627|ENSAMEG00000002582	http://www.genome.jp/kegg-bin/show_pathway?aml04371/aml:100465063%09red/aml:100471755%09red/aml:100476576%09red/aml:100477888%09red
Hippo signaling pathway - multiple species	KEGG PATHWAY	aml04392	1	22	0.502248	0.991642	ENSAMEG00000006972	http://www.genome.jp/kegg-bin/show_pathway?aml04392/aml:100480335%09red
Long-term potentiation	KEGG PATHWAY	aml04720	2	55	0.511006	0.991642	ENSAMEG00000011767|ENSAMEG00000010651	http://www.genome.jp/kegg-bin/show_pathway?aml04720/aml:100466153%09red/aml:100477888%09red
Apoptosis - multiple species	KEGG PATHWAY	aml04215	1	23	0.517132	0.991642	ENSAMEG00000003514	http://www.genome.jp/kegg-bin/show_pathway?aml04215/aml:100477951%09red
Biosynthesis of unsaturated fatty acids	KEGG PATHWAY	aml01040	1	23	0.517132	0.991642	ENSAMEG00000004853	http://www.genome.jp/kegg-bin/show_pathway?aml01040/aml:100484147%09red
Wnt signaling pathway	KEGG PATHWAY	aml04310	4	123	0.527941	0.991642	ENSAMEG00000011107|ENSAMEG00000017610|ENSAMEG00000002899|ENSAMEG00000003514	http://www.genome.jp/kegg-bin/show_pathway?aml04310/aml:100465063%09red/aml:100470916%09red/aml:100477951%09red/aml:100479018%09red
Central carbon metabolism in cancer	KEGG PATHWAY	aml05230	2	57	0.529539	0.991642	ENSAMEG00000003191|ENSAMEG00000017872	http://www.genome.jp/kegg-bin/show_pathway?aml05230/aml:100472384%09red/aml:100467584%09red
Linoleic acid metabolism	KEGG PATHWAY	aml00591	1	24	0.531572	0.991642	ENSAMEG00000000342	http://www.genome.jp/kegg-bin/show_pathway?aml00591/aml:100482335%09red
Nicotinate and nicotinamide metabolism	KEGG PATHWAY	aml00760	1	24	0.531572	0.991642	ENSAMEG00000002298	http://www.genome.jp/kegg-bin/show_pathway?aml00760/aml:100471232%09red
Fatty acid elongation	KEGG PATHWAY	aml00062	1	24	0.531572	0.991642	ENSAMEG00000004853	http://www.genome.jp/kegg-bin/show_pathway?aml00062/aml:100484147%09red
HIF-1 signaling pathway	KEGG PATHWAY	aml04066	3	92	0.542755	0.991642	ENSAMEG00000017872|ENSAMEG00000003191|ENSAMEG00000014051	http://www.genome.jp/kegg-bin/show_pathway?aml04066/aml:100481994%09red/aml:100472384%09red/aml:100467584%09red
B cell receptor signaling pathway	KEGG PATHWAY	aml04662	2	59	0.54759	0.991642	ENSAMEG00000001012|ENSAMEG00000014051	http://www.genome.jp/kegg-bin/show_pathway?aml04662/aml:100480126%09red/aml:100481994%09red
Leukocyte transendothelial migration	KEGG PATHWAY	aml04670	3	94	0.556919	0.991642	ENSAMEG00000000703|ENSAMEG00000001012|ENSAMEG00000014051	http://www.genome.jp/kegg-bin/show_pathway?aml04670/aml:100479053%09red/aml:100480126%09red/aml:100481994%09red
Adrenergic signaling in cardiomyocytes	KEGG PATHWAY	aml04261	4	128	0.558549	0.991642	ENSAMEG00000014627|ENSAMEG00000014169|ENSAMEG00000001284|ENSAMEG00000002582	http://www.genome.jp/kegg-bin/show_pathway?aml04261/aml:100471755%09red/aml:100476576%09red/aml:100480070%09red/aml:100477000%09red
RNA polymerase	KEGG PATHWAY	aml03020	1	26	0.559171	0.991642	ENSAMEG00000016022	http://www.genome.jp/kegg-bin/show_pathway?aml03020/aml:100479767%09red
Antifolate resistance	KEGG PATHWAY	aml01523	1	26	0.559171	0.991642	ENSAMEG00000010239	http://www.genome.jp/kegg-bin/show_pathway?aml01523/aml:100466405%09red
Pancreatic cancer	KEGG PATHWAY	aml05212	2	61	0.56515	0.991642	ENSAMEG00000002899|ENSAMEG00000003514	http://www.genome.jp/kegg-bin/show_pathway?aml05212/aml:100465063%09red/aml:100477951%09red
Neurotrophin signaling pathway	KEGG PATHWAY	aml04722	3	96	0.570818	0.991642	ENSAMEG00000003994|ENSAMEG00000014051|ENSAMEG00000003514	http://www.genome.jp/kegg-bin/show_pathway?aml04722/aml:100481994%09red/aml:100477951%09red/aml:100477127%09red
Proteoglycans in cancer	KEGG PATHWAY	aml05205	5	164	0.571251	0.991642	ENSAMEG00000011767|ENSAMEG00000014051|ENSAMEG00000000060|ENSAMEG00000001012|ENSAMEG00000007301	http://www.genome.jp/kegg-bin/show_pathway?aml05205/aml:100470612%09red/aml:100480126%09red/aml:105236608%09red/aml:100477888%09red/aml:100481994%09red
Galactose metabolism	KEGG PATHWAY	aml00052	1	27	0.572356	0.991642	ENSAMEG00000003191	http://www.genome.jp/kegg-bin/show_pathway?aml00052/aml:100467584%09red
beta-Alanine metabolism	KEGG PATHWAY	aml00410	1	27	0.572356	0.991642	ENSAMEG00000016662	http://www.genome.jp/kegg-bin/show_pathway?aml00410/aml:100466550%09red
Chronic myeloid leukemia	KEGG PATHWAY	aml05220	2	62	0.573745	0.991642	ENSAMEG00000002899|ENSAMEG00000002052	http://www.genome.jp/kegg-bin/show_pathway?aml05220/aml:100465063%09red/aml:100482997%09red
Platinum drug resistance	KEGG PATHWAY	aml01524	2	62	0.573745	0.991642	ENSAMEG00000017631|ENSAMEG00000003550	http://www.genome.jp/kegg-bin/show_pathway?aml01524/aml:100465584%09red/aml:100470212%09red
Pertussis	KEGG PATHWAY	aml05133	2	63	0.582216	0.991642	ENSAMEG00000003480|ENSAMEG00000003514	http://www.genome.jp/kegg-bin/show_pathway?aml05133/aml:100477951%09red/aml:100484223%09red
Glioma	KEGG PATHWAY	aml05214	2	63	0.582216	0.991642	ENSAMEG00000017708|ENSAMEG00000014051	http://www.genome.jp/kegg-bin/show_pathway?aml05214/aml:100481994%09red/aml:100477852%09red
Primary immunodeficiency	KEGG PATHWAY	aml05340	1	28	0.585148	0.991642	ENSAMEG00000012707	http://www.genome.jp/kegg-bin/show_pathway?aml05340/aml:100474611%09red
EGFR tyrosine kinase inhibitor resistance	KEGG PATHWAY	aml01521	2	64	0.590562	0.991642	ENSAMEG00000004441|ENSAMEG00000014051	http://www.genome.jp/kegg-bin/show_pathway?aml01521/aml:100481994%09red/aml:100479267%09red
Porphyrin and chlorophyll metabolism	KEGG PATHWAY	aml00860	1	29	0.597558	0.991642	ENSAMEG00000013481	http://www.genome.jp/kegg-bin/show_pathway?aml00860/aml:100472806%09red
Starch and sucrose metabolism	KEGG PATHWAY	aml00500	1	30	0.609598	0.991642	ENSAMEG00000009054	http://www.genome.jp/kegg-bin/show_pathway?aml00500/aml:100478160%09red
Sphingolipid signaling pathway	KEGG PATHWAY	aml04071	3	102	0.610858	0.991642	ENSAMEG00000003940|ENSAMEG00000001284|ENSAMEG00000003514	http://www.genome.jp/kegg-bin/show_pathway?aml04071/aml:100464437%09red/aml:100480070%09red/aml:100477951%09red
Complement and coagulation cascades	KEGG PATHWAY	aml04610	2	67	0.614853	0.991642	ENSAMEG00000002491|ENSAMEG00000003480	http://www.genome.jp/kegg-bin/show_pathway?aml04610/aml:100470059%09red/aml:100484223%09red
Base excision repair	KEGG PATHWAY	aml03410	1	31	0.621278	0.991642	ENSAMEG00000003715	http://www.genome.jp/kegg-bin/show_pathway?aml03410/aml:100472788%09red
Apoptosis	KEGG PATHWAY	aml04210	3	106	0.636126	0.991642	ENSAMEG00000011767|ENSAMEG00000003426|ENSAMEG00000003514	http://www.genome.jp/kegg-bin/show_pathway?aml04210/aml:100477379%09red/aml:100477951%09red/aml:100477888%09red
Natural killer cell mediated cytotoxicity	KEGG PATHWAY	aml04650	2	71	0.645504	0.991642	ENSAMEG00000001012|ENSAMEG00000014051	http://www.genome.jp/kegg-bin/show_pathway?aml04650/aml:100480126%09red/aml:100481994%09red
Ovarian steroidogenesis	KEGG PATHWAY	aml04913	1	34	0.654268	0.991642	ENSAMEG00000000342	http://www.genome.jp/kegg-bin/show_pathway?aml04913/aml:100482335%09red
Fat digestion and absorption	KEGG PATHWAY	aml04975	1	34	0.654268	0.991642	ENSAMEG00000005131	http://www.genome.jp/kegg-bin/show_pathway?aml04975/aml:100483394%09red
Cell cycle	KEGG PATHWAY	aml04110	3	110	0.66023	0.991642	ENSAMEG00000002899|ENSAMEG00000000249|ENSAMEG00000004510	http://www.genome.jp/kegg-bin/show_pathway?aml04110/aml:100472045%09red/aml:100465063%09red/aml:100484796%09red
Staphylococcus aureus infection	KEGG PATHWAY	aml05150	1	35	0.664614	0.991642	ENSAMEG00000012726	http://www.genome.jp/kegg-bin/show_pathway?aml05150/aml:100465205%09red
Gastric cancer	KEGG PATHWAY	aml05226	3	112	0.671841	0.991642	ENSAMEG00000002899|ENSAMEG00000001718|ENSAMEG00000000740	http://www.genome.jp/kegg-bin/show_pathway?aml05226/aml:100465063%09red/aml:100468872%09red/aml:105238033%09red
Progesterone-mediated oocyte maturation	KEGG PATHWAY	aml04914	2	75	0.674195	0.991642	ENSAMEG00000007168|ENSAMEG00000003514	http://www.genome.jp/kegg-bin/show_pathway?aml04914/aml:100469600%09red/aml:100477951%09red
Systemic lupus erythematosus	KEGG PATHWAY	aml05322	2	75	0.674195	0.991642	ENSAMEG00000010651|ENSAMEG00000018916	http://www.genome.jp/kegg-bin/show_pathway?aml05322/aml:100477187%09red/aml:100466153%09red
GnRH signaling pathway	KEGG PATHWAY	aml04912	2	77	0.687819	0.991642	ENSAMEG00000011767|ENSAMEG00000003514	http://www.genome.jp/kegg-bin/show_pathway?aml04912/aml:100477951%09red/aml:100477888%09red
mRNA surveillance pathway	KEGG PATHWAY	aml03015	2	77	0.687819	0.991642	ENSAMEG00000001284|ENSAMEG00000007734	http://www.genome.jp/kegg-bin/show_pathway?aml03015/aml:100480070%09red/aml:100475235%09red
Huntington disease	KEGG PATHWAY	aml05016	4	153	0.693774	0.991642	ENSAMEG00000010651|ENSAMEG00000004749|ENSAMEG00000006069|ENSAMEG00000001316	http://www.genome.jp/kegg-bin/show_pathway?aml05016/aml:100468408%09red/aml:100483639%09red/aml:100466439%09red/aml:100466153%09red
Cocaine addiction	KEGG PATHWAY	aml05030	1	38	0.693837	0.991642	ENSAMEG00000010651	http://www.genome.jp/kegg-bin/show_pathway?aml05030/aml:100466153%09red
Ras signaling pathway	KEGG PATHWAY	aml04014	5	190	0.696012	0.991642	ENSAMEG00000014504|ENSAMEG00000010651|ENSAMEG00000003994|ENSAMEG00000014051|ENSAMEG00000003514	http://www.genome.jp/kegg-bin/show_pathway?aml04014/aml:100481994%09red/aml:100484083%09red/aml:100477951%09red/aml:100477127%09red/aml:100466153%09red
Endocrine and other factor-regulated calcium reabsorption	KEGG PATHWAY	aml04961	1	39	0.703002	0.991642	ENSAMEG00000014627	http://www.genome.jp/kegg-bin/show_pathway?aml04961/aml:100471755%09red
Necroptosis	KEGG PATHWAY	aml04217	3	119	0.710178	0.991642	ENSAMEG00000014495|ENSAMEG00000018916|ENSAMEG00000003514	http://www.genome.jp/kegg-bin/show_pathway?aml04217/aml:100477187%09red/aml:100477951%09red/aml:100469159%09red
Basal transcription factors	KEGG PATHWAY	aml03022	1	40	0.711893	0.991642	ENSAMEG00000003288	http://www.genome.jp/kegg-bin/show_pathway?aml03022/aml:100465141%09red
Fanconi anemia pathway	KEGG PATHWAY	aml03460	1	40	0.711893	0.991642	ENSAMEG00000011534	http://www.genome.jp/kegg-bin/show_pathway?aml03460/aml:100477218%09red
Nucleotide excision repair	KEGG PATHWAY	aml03420	1	40	0.711893	0.991642	ENSAMEG00000003288	http://www.genome.jp/kegg-bin/show_pathway?aml03420/aml:100465141%09red
Mineral absorption	KEGG PATHWAY	aml04978	1	40	0.711893	0.991642	ENSAMEG00000014627	http://www.genome.jp/kegg-bin/show_pathway?aml04978/aml:100471755%09red
Pancreatic secretion	KEGG PATHWAY	aml04972	2	82	0.719837	0.991642	ENSAMEG00000011767|ENSAMEG00000002582	http://www.genome.jp/kegg-bin/show_pathway?aml04972/aml:100476576%09red/aml:100477888%09red
Drug metabolism - cytochrome P450	KEGG PATHWAY	aml00982	1	41	0.720519	0.991642	ENSAMEG00000003550	http://www.genome.jp/kegg-bin/show_pathway?aml00982/aml:100465584%09red
Ether lipid metabolism	KEGG PATHWAY	aml00565	1	41	0.720519	0.991642	ENSAMEG00000005727	http://www.genome.jp/kegg-bin/show_pathway?aml00565/aml:100473311%09red
Sphingolipid metabolism	KEGG PATHWAY	aml00600	1	41	0.720519	0.991642	ENSAMEG00000003940	http://www.genome.jp/kegg-bin/show_pathway?aml00600/aml:100464437%09red
Amyotrophic lateral sclerosis (ALS)	KEGG PATHWAY	aml05014	1	42	0.728887	0.991642	ENSAMEG00000010651	http://www.genome.jp/kegg-bin/show_pathway?aml05014/aml:100466153%09red
Cholesterol metabolism	KEGG PATHWAY	aml04979	1	42	0.728887	0.991642	ENSAMEG00000005131	http://www.genome.jp/kegg-bin/show_pathway?aml04979/aml:100483394%09red
Metabolism of xenobiotics by cytochrome P450	KEGG PATHWAY	aml00980	1	42	0.728887	0.991642	ENSAMEG00000003550	http://www.genome.jp/kegg-bin/show_pathway?aml00980/aml:100465584%09red
MAPK signaling pathway	KEGG PATHWAY	aml04010	6	235	0.729706	0.991642	ENSAMEG00000014169|ENSAMEG00000002052|ENSAMEG00000003514|ENSAMEG00000003994|ENSAMEG00000007637|ENSAMEG00000007301	http://www.genome.jp/kegg-bin/show_pathway?aml04010/aml:100477127%09red/aml:100466242%09red/aml:100477000%09red/aml:100470612%09red/aml:100482997%09red/aml:100477951%09red
Cellular senescence	KEGG PATHWAY	aml04218	3	123	0.730492	0.991642	ENSAMEG00000011107|ENSAMEG00000017610|ENSAMEG00000011767	http://www.genome.jp/kegg-bin/show_pathway?aml04218/aml:100470916%09red/aml:100477888%09red/aml:100479018%09red
Chagas disease (American trypanosomiasis)	KEGG PATHWAY	aml05142	2	84	0.73185	0.991642	ENSAMEG00000016591|ENSAMEG00000003514	http://www.genome.jp/kegg-bin/show_pathway?aml05142/aml:100466130%09red/aml:100477951%09red
Cytosolic DNA-sensing pathway	KEGG PATHWAY	aml04623	1	43	0.737004	0.991642	ENSAMEG00000016022	http://www.genome.jp/kegg-bin/show_pathway?aml04623/aml:100479767%09red
Parathyroid hormone synthesis, secretion and action	KEGG PATHWAY	aml04928	2	85	0.737691	0.991642	ENSAMEG00000011767|ENSAMEG00000003551	http://www.genome.jp/kegg-bin/show_pathway?aml04928/aml:100478221%09red/aml:100477888%09red
Glutathione metabolism	KEGG PATHWAY	aml00480	1	44	0.74488	0.991642	ENSAMEG00000003550	http://www.genome.jp/kegg-bin/show_pathway?aml00480/aml:100465584%09red
Longevity regulating pathway - multiple species	KEGG PATHWAY	aml04213	1	44	0.74488	0.991642	ENSAMEG00000005592	http://www.genome.jp/kegg-bin/show_pathway?aml04213/aml:100480523%09red
Th17 cell differentiation	KEGG PATHWAY	aml04659	2	87	0.749047	0.991642	ENSAMEG00000002899|ENSAMEG00000003514	http://www.genome.jp/kegg-bin/show_pathway?aml04659/aml:100465063%09red/aml:100477951%09red
Endocytosis	KEGG PATHWAY	aml04144	5	204	0.751898	0.991642	ENSAMEG00000012284|ENSAMEG00000009174|ENSAMEG00000017944|ENSAMEG00000014495|ENSAMEG00000017874	http://www.genome.jp/kegg-bin/show_pathway?aml04144/aml:100475417%09red/aml:100475070%09red/aml:100475255%09red/aml:100469159%09red/aml:100472633%09red
NOD-like receptor signaling pathway	KEGG PATHWAY	aml04621	3	128	0.754294	0.991642	ENSAMEG00000012726|ENSAMEG00000011767|ENSAMEG00000003514	http://www.genome.jp/kegg-bin/show_pathway?aml04621/aml:100477888%09red/aml:100477951%09red/aml:100465205%09red
VEGF signaling pathway	KEGG PATHWAY	aml04370	1	46	0.759932	0.991642	ENSAMEG00000014051	http://www.genome.jp/kegg-bin/show_pathway?aml04370/aml:100481994%09red
Cholinergic synapse	KEGG PATHWAY	aml04725	2	89	0.759979	0.991642	ENSAMEG00000011767|ENSAMEG00000016591	http://www.genome.jp/kegg-bin/show_pathway?aml04725/aml:100466130%09red/aml:100477888%09red
Toxoplasmosis	KEGG PATHWAY	aml05145	2	89	0.759979	0.991642	ENSAMEG00000016591|ENSAMEG00000003514	http://www.genome.jp/kegg-bin/show_pathway?aml05145/aml:100466130%09red/aml:100477951%09red
PI3K-Akt signaling pathway	KEGG PATHWAY	aml04151	7	285	0.773105	0.991642	ENSAMEG00000003994|ENSAMEG00000004084|ENSAMEG00000001284|ENSAMEG00000012067|ENSAMEG00000007301|ENSAMEG00000007586|ENSAMEG00000004780	http://www.genome.jp/kegg-bin/show_pathway?aml04151/aml:100480070%09red/aml:100477127%09red/aml:100463941%09red/aml:100478914%09red/aml:100480195%09red/aml:100470612%09red/aml:100476147%09red
Chemical carcinogenesis	KEGG PATHWAY	aml05204	1	48	0.774098	0.991642	ENSAMEG00000003550	http://www.genome.jp/kegg-bin/show_pathway?aml05204/aml:100465584%09red
Arachidonic acid metabolism	KEGG PATHWAY	aml00590	1	48	0.774098	0.991642	ENSAMEG00000000342	http://www.genome.jp/kegg-bin/show_pathway?aml00590/aml:100482335%09red
cGMP-PKG signaling pathway	KEGG PATHWAY	aml04022	3	133	0.776377	0.991642	ENSAMEG00000011767|ENSAMEG00000014627|ENSAMEG00000005473	http://www.genome.jp/kegg-bin/show_pathway?aml04022/aml:100471755%09red/aml:100477888%09red/aml:100480274%09red
Kaposi sarcoma-associated herpesvirus infection	KEGG PATHWAY	aml05167	3	135	0.784744	0.991642	ENSAMEG00000011767|ENSAMEG00000014051|ENSAMEG00000003514	http://www.genome.jp/kegg-bin/show_pathway?aml05167/aml:100481994%09red/aml:100477951%09red/aml:100477888%09red
Cortisol synthesis and secretion	KEGG PATHWAY	aml04927	1	50	0.787429	0.991642	ENSAMEG00000011767	http://www.genome.jp/kegg-bin/show_pathway?aml04927/aml:100477888%09red
Taste transduction	KEGG PATHWAY	aml04742	1	50	0.787429	0.991642	ENSAMEG00000005642	http://www.genome.jp/kegg-bin/show_pathway?aml04742/aml:100469857%09red
Alzheimer disease	KEGG PATHWAY	aml05010	3	136	0.788829	0.991642	ENSAMEG00000011767|ENSAMEG00000010651|ENSAMEG00000017184	http://www.genome.jp/kegg-bin/show_pathway?aml05010/aml:100466153%09red/aml:100477888%09red/aml:100466827%09red
Lysine degradation	KEGG PATHWAY	aml00310	1	51	0.793798	0.991642	ENSAMEG00000015765	http://www.genome.jp/kegg-bin/show_pathway?aml00310/aml:100467880%09red
RIG-I-like receptor signaling pathway	KEGG PATHWAY	aml04622	1	51	0.793798	0.991642	ENSAMEG00000003514	http://www.genome.jp/kegg-bin/show_pathway?aml04622/aml:100477951%09red
Hepatocellular carcinoma	KEGG PATHWAY	aml05225	3	138	0.796807	0.991642	ENSAMEG00000002899|ENSAMEG00000014051|ENSAMEG00000003550	http://www.genome.jp/kegg-bin/show_pathway?aml05225/aml:100465584%09red/aml:100465063%09red/aml:100481994%09red
Renin secretion	KEGG PATHWAY	aml04924	1	52	0.799976	0.991642	ENSAMEG00000011767	http://www.genome.jp/kegg-bin/show_pathway?aml04924/aml:100477888%09red
Vascular smooth muscle contraction	KEGG PATHWAY	aml04270	2	98	0.804205	0.991642	ENSAMEG00000011767|ENSAMEG00000009779	http://www.genome.jp/kegg-bin/show_pathway?aml04270/aml:100484939%09red/aml:100477888%09red
Platelet activation	KEGG PATHWAY	aml04611	2	98	0.804205	0.991642	ENSAMEG00000011767|ENSAMEG00000014051	http://www.genome.jp/kegg-bin/show_pathway?aml04611/aml:100481994%09red/aml:100477888%09red
Acute myeloid leukemia	KEGG PATHWAY	aml05221	1	53	0.805969	0.991642	ENSAMEG00000009174	http://www.genome.jp/kegg-bin/show_pathway?aml05221/aml:100475070%09red
Fatty acid metabolism	KEGG PATHWAY	aml01212	1	53	0.805969	0.991642	ENSAMEG00000004853	http://www.genome.jp/kegg-bin/show_pathway?aml01212/aml:100484147%09red
Signaling pathways regulating pluripotency of stem cells	KEGG PATHWAY	aml04550	2	101	0.817256	0.991642	ENSAMEG00000002899|ENSAMEG00000015779	http://www.genome.jp/kegg-bin/show_pathway?aml04550/aml:100465236%09red/aml:100465063%09red
Autophagy - animal	KEGG PATHWAY	aml04140	2	102	0.821431	0.991642	ENSAMEG00000009073|ENSAMEG00000003514	http://www.genome.jp/kegg-bin/show_pathway?aml04140/aml:100477951%09red/aml:100466043%09red
Prolactin signaling pathway	KEGG PATHWAY	aml04917	1	57	0.828204	0.991642	ENSAMEG00000003514	http://www.genome.jp/kegg-bin/show_pathway?aml04917/aml:100477951%09red
Human papillomavirus infection	KEGG PATHWAY	aml05165	6	267	0.828815	0.991642	ENSAMEG00000008686|ENSAMEG00000004084|ENSAMEG00000001284|ENSAMEG00000012067|ENSAMEG00000007586|ENSAMEG00000004780	http://www.genome.jp/kegg-bin/show_pathway?aml05165/aml:100480070%09red/aml:100463941%09red/aml:100478914%09red/aml:100470083%09red/aml:100480195%09red/aml:100476147%09red
Herpes simplex virus 1 infection	KEGG PATHWAY	aml05168	4	188	0.829257	0.991642	ENSAMEG00000013046|ENSAMEG00000009174|ENSAMEG00000000021|ENSAMEG00000013424	http://www.genome.jp/kegg-bin/show_pathway?aml05168/aml:105237009%09red/aml:100475070%09red/aml:100483288%09red/aml:100463909%09red
Thyroid hormone synthesis	KEGG PATHWAY	aml04918	1	58	0.833353	0.991642	ENSAMEG00000011767	http://www.genome.jp/kegg-bin/show_pathway?aml04918/aml:100477888%09red
FoxO signaling pathway	KEGG PATHWAY	aml04068	2	105	0.833446	0.991642	ENSAMEG00000002899|ENSAMEG00000003514	http://www.genome.jp/kegg-bin/show_pathway?aml04068/aml:100465063%09red/aml:100477951%09red
Pathways in cancer	KEGG PATHWAY	aml05200	10	423	0.837283	0.991642	ENSAMEG00000003514|ENSAMEG00000017215|ENSAMEG00000009174|ENSAMEG00000003550|ENSAMEG00000002899|ENSAMEG00000004084|ENSAMEG00000012067|ENSAMEG00000002052|ENSAMEG00000014051|ENSAMEG00000000740	http://www.genome.jp/kegg-bin/show_pathway?aml05200/aml:100481994%09red/aml:100465584%09red/aml:100468872%09red/aml:100465063%09red/aml:100478914%09red/aml:105235553%09red/aml:100480195%09red/aml:100475070%09red/aml:100482997%09red/aml:100477951%09red
Yersinia infection	KEGG PATHWAY	aml05135	2	106	0.837286	0.991642	ENSAMEG00000001012|ENSAMEG00000003514	http://www.genome.jp/kegg-bin/show_pathway?aml05135/aml:100480126%09red/aml:100477951%09red
Bile secretion	KEGG PATHWAY	aml04976	1	59	0.838349	0.991642	ENSAMEG00000010239	http://www.genome.jp/kegg-bin/show_pathway?aml04976/aml:100466405%09red
Adherens junction	KEGG PATHWAY	aml04520	1	61	0.847896	0.991642	ENSAMEG00000002899	http://www.genome.jp/kegg-bin/show_pathway?aml04520/aml:100465063%09red
Gap junction	KEGG PATHWAY	aml04540	1	62	0.852456	0.991642	ENSAMEG00000011767	http://www.genome.jp/kegg-bin/show_pathway?aml04540/aml:100477888%09red
Estrogen signaling pathway	KEGG PATHWAY	aml04915	2	111	0.855311	0.991642	ENSAMEG00000011767|ENSAMEG00000016591	http://www.genome.jp/kegg-bin/show_pathway?aml04915/aml:100466130%09red/aml:100477888%09red
Adipocytokine signaling pathway	KEGG PATHWAY	aml04920	1	63	0.85688	0.991642	ENSAMEG00000003514	http://www.genome.jp/kegg-bin/show_pathway?aml04920/aml:100477951%09red
Insulin signaling pathway	KEGG PATHWAY	aml04910	2	112	0.85869	0.991642	ENSAMEG00000011466|ENSAMEG00000003514	http://www.genome.jp/kegg-bin/show_pathway?aml04910/aml:100475474%09red/aml:100477951%09red
Salivary secretion	KEGG PATHWAY	aml04970	1	64	0.861172	0.991642	ENSAMEG00000011767	http://www.genome.jp/kegg-bin/show_pathway?aml04970/aml:100477888%09red
Gastric acid secretion	KEGG PATHWAY	aml04971	1	64	0.861172	0.991642	ENSAMEG00000011767	http://www.genome.jp/kegg-bin/show_pathway?aml04971/aml:100477888%09red
Viral protein interaction with cytokine and cytokine receptor	KEGG PATHWAY	aml04061	1	66	0.869374	0.991642	ENSAMEG00000010092	http://www.genome.jp/kegg-bin/show_pathway?aml04061/aml:100476037%09red
TGF-beta signaling pathway	KEGG PATHWAY	aml04350	1	69	0.880779	0.991642	ENSAMEG00000002899	http://www.genome.jp/kegg-bin/show_pathway?aml04350/aml:100465063%09red
PPAR signaling pathway	KEGG PATHWAY	aml03320	1	69	0.880779	0.991642	ENSAMEG00000006202	http://www.genome.jp/kegg-bin/show_pathway?aml03320/aml:100470128%09red
Longevity regulating pathway	KEGG PATHWAY	aml04211	1	69	0.880779	0.991642	ENSAMEG00000009073	http://www.genome.jp/kegg-bin/show_pathway?aml04211/aml:100466043%09red
Fluid shear stress and atherosclerosis	KEGG PATHWAY	aml05418	2	120	0.883232	0.991642	ENSAMEG00000003550|ENSAMEG00000003514	http://www.genome.jp/kegg-bin/show_pathway?aml05418/aml:100465584%09red/aml:100477951%09red
Cushing syndrome	KEGG PATHWAY	aml04934	2	120	0.883232	0.991642	ENSAMEG00000011767|ENSAMEG00000014556	http://www.genome.jp/kegg-bin/show_pathway?aml04934/aml:100475512%09red/aml:100477888%09red
Th1 and Th2 cell differentiation	KEGG PATHWAY	aml04658	1	71	0.887825	0.991642	ENSAMEG00000003514	http://www.genome.jp/kegg-bin/show_pathway?aml04658/aml:100477951%09red
Salmonella infection	KEGG PATHWAY	aml05132	1	71	0.887825	0.991642	ENSAMEG00000003514	http://www.genome.jp/kegg-bin/show_pathway?aml05132/aml:100477951%09red
RNA degradation	KEGG PATHWAY	aml03018	1	71	0.887825	0.991642	ENSAMEG00000003191	http://www.genome.jp/kegg-bin/show_pathway?aml03018/aml:100467584%09red
Insulin secretion	KEGG PATHWAY	aml04911	1	71	0.887825	0.991642	ENSAMEG00000002582	http://www.genome.jp/kegg-bin/show_pathway?aml04911/aml:100476576%09red
Peroxisome	KEGG PATHWAY	aml04146	1	72	0.89119	0.991642	ENSAMEG00000008692	http://www.genome.jp/kegg-bin/show_pathway?aml04146/aml:100477511%09red
NF-kappa B signaling pathway	KEGG PATHWAY	aml04064	1	73	0.894455	0.991642	ENSAMEG00000014051	http://www.genome.jp/kegg-bin/show_pathway?aml04064/aml:100481994%09red
Hematopoietic cell lineage	KEGG PATHWAY	aml04640	1	73	0.894455	0.991642	ENSAMEG00000007586	http://www.genome.jp/kegg-bin/show_pathway?aml04640/aml:100476147%09red
Jak-STAT signaling pathway	KEGG PATHWAY	aml04630	2	125	0.896506	0.991642	ENSAMEG00000012748|ENSAMEG00000010092	http://www.genome.jp/kegg-bin/show_pathway?aml04630/aml:100466154%09red/aml:100476037%09red
Toll-like receptor signaling pathway	KEGG PATHWAY	aml04620	1	74	0.897622	0.991642	ENSAMEG00000003514	http://www.genome.jp/kegg-bin/show_pathway?aml04620/aml:100477951%09red
IL-17 signaling pathway	KEGG PATHWAY	aml04657	1	74	0.897622	0.991642	ENSAMEG00000003514	http://www.genome.jp/kegg-bin/show_pathway?aml04657/aml:100477951%09red
Melanogenesis	KEGG PATHWAY	aml04916	1	77	0.906566	0.991642	ENSAMEG00000016591	http://www.genome.jp/kegg-bin/show_pathway?aml04916/aml:100466130%09red
Hepatitis B	KEGG PATHWAY	aml05161	2	130	0.908366	0.991642	ENSAMEG00000002899|ENSAMEG00000003514	http://www.genome.jp/kegg-bin/show_pathway?aml05161/aml:100465063%09red/aml:100477951%09red
Endocrine resistance	KEGG PATHWAY	aml01522	1	79	0.912091	0.991642	ENSAMEG00000003514	http://www.genome.jp/kegg-bin/show_pathway?aml01522/aml:100477951%09red
Regulation of actin cytoskeleton	KEGG PATHWAY	aml04810	3	182	0.917595	0.991642	ENSAMEG00000000086|ENSAMEG00000007586|ENSAMEG00000001012	http://www.genome.jp/kegg-bin/show_pathway?aml04810/aml:100480126%09red/aml:100475459%09red/aml:100476147%09red
RNA transport	KEGG PATHWAY	aml03013	2	135	0.918946	0.991642	ENSAMEG00000013424|ENSAMEG00000009071	http://www.genome.jp/kegg-bin/show_pathway?aml03013/aml:100463909%09red/aml:100480322%09red
Insulin resistance	KEGG PATHWAY	aml04931	1	92	0.94086	0.991642	ENSAMEG00000003514	http://www.genome.jp/kegg-bin/show_pathway?aml04931/aml:100477951%09red
Chemokine signaling pathway	KEGG PATHWAY	aml04062	2	149	0.942784	0.991642	ENSAMEG00000017944|ENSAMEG00000001012	http://www.genome.jp/kegg-bin/show_pathway?aml04062/aml:100475417%09red/aml:100480126%09red
Epstein-Barr virus infection	KEGG PATHWAY	aml05169	2	152	0.946943	0.991642	ENSAMEG00000014051|ENSAMEG00000003514	http://www.genome.jp/kegg-bin/show_pathway?aml05169/aml:100481994%09red/aml:100477951%09red
TNF signaling pathway	KEGG PATHWAY	aml04668	1	96	0.947654	0.991642	ENSAMEG00000003514	http://www.genome.jp/kegg-bin/show_pathway?aml04668/aml:100477951%09red
Oxidative phosphorylation	KEGG PATHWAY	aml00190	1	98	0.950753	0.991642	ENSAMEG00000013481	http://www.genome.jp/kegg-bin/show_pathway?aml00190/aml:100472806%09red
Measles	KEGG PATHWAY	aml05162	1	104	0.958995	0.991642	ENSAMEG00000003514	http://www.genome.jp/kegg-bin/show_pathway?aml05162/aml:100477951%09red
Ribosome	KEGG PATHWAY	aml03010	1	108	0.96371	0.991642	ENSAMEG00000019379	http://www.genome.jp/kegg-bin/show_pathway?aml03010/aml:100472874%09red
Spliceosome	KEGG PATHWAY	aml03040	1	111	0.966887	0.991642	ENSAMEG00000004364	http://www.genome.jp/kegg-bin/show_pathway?aml03040/aml:100464157%09red
Human cytomegalovirus infection	KEGG PATHWAY	aml05163	2	172	0.968137	0.991642	ENSAMEG00000011767|ENSAMEG00000016591	http://www.genome.jp/kegg-bin/show_pathway?aml05163/aml:100466130%09red/aml:100477888%09red
MicroRNAs in cancer	KEGG PATHWAY	aml05206	1	114	0.969787	0.991642	ENSAMEG00000014051	http://www.genome.jp/kegg-bin/show_pathway?aml05206/aml:100481994%09red
Non-alcoholic fatty liver disease (NAFLD)	KEGG PATHWAY	aml04932	1	114	0.969787	0.991642	ENSAMEG00000003514	http://www.genome.jp/kegg-bin/show_pathway?aml04932/aml:100477951%09red
Thermogenesis	KEGG PATHWAY	aml04714	2	178	0.972713	0.991642	ENSAMEG00000013481|ENSAMEG00000009387	http://www.genome.jp/kegg-bin/show_pathway?aml04714/aml:100463546%09red/aml:100472806%09red
Hepatitis C	KEGG PATHWAY	aml05160	1	119	0.974068	0.991642	ENSAMEG00000000703	http://www.genome.jp/kegg-bin/show_pathway?aml05160/aml:100479053%09red
Influenza A	KEGG PATHWAY	aml05164	1	120	0.974849	0.991642	ENSAMEG00000009174	http://www.genome.jp/kegg-bin/show_pathway?aml05164/aml:100475070%09red
Human T-cell leukemia virus 1 infection	KEGG PATHWAY	aml05166	2	183	0.976037	0.991642	ENSAMEG00000002899|ENSAMEG00000003514	http://www.genome.jp/kegg-bin/show_pathway?aml05166/aml:100465063%09red/aml:100477951%09red
mTOR signaling pathway	KEGG PATHWAY	aml04150	1	124	0.977743	0.991642	ENSAMEG00000007889	http://www.genome.jp/kegg-bin/show_pathway?aml04150/aml:100476882%09red
Cytokine-cytokine receptor interaction	KEGG PATHWAY	aml04060	2	199	0.984246	0.991642	ENSAMEG00000015555|ENSAMEG00000010092	http://www.genome.jp/kegg-bin/show_pathway?aml04060/aml:100476037%09red/aml:100468487%09red
Tuberculosis	KEGG PATHWAY	aml05152	1	136	0.984581	0.991642	ENSAMEG00000003514	http://www.genome.jp/kegg-bin/show_pathway?aml05152/aml:100477951%09red
Olfactory transduction	KEGG PATHWAY	aml04740	8	514	0.989228	0.991642	ENSAMEG00000018900|ENSAMEG00000005473|ENSAMEG00000014627|ENSAMEG00000019370|ENSAMEG00000019555|ENSAMEG00000019041|ENSAMEG00000017944|ENSAMEG00000018986	http://www.genome.jp/kegg-bin/show_pathway?aml04740/aml:109488744%09red/aml:100480274%09red/aml:100471755%09red/aml:100483551%09red/aml:100475417%09red/aml:100478703%09red/aml:100482472%09red/aml:100472558%09red
Viral carcinogenesis	KEGG PATHWAY	aml05203	1	156	0.991642	0.991642	ENSAMEG00000003288	http://www.genome.jp/kegg-bin/show_pathway?aml05203/aml:100465141%09red
